# Supplementary material for: 12-Chloro-6-cyclo­hexyl-5,6,7,12-tetra­hydro­dibenzo[c,f][1,5]aza­stibocine
Source: Acta Crystallogr Sect E Struct Rep Online. 2011 Jun 11;67(Pt 7):m917. doi: 10.1107/S1600536811021477 (PMC3151782; doi:10.1107/S1600536811021477)
Supplement: Supplementary file 1 [file e-67-0m917-sup1.cif]

##############################################################################
#                                                                            #
# This CIF contains the data in a paper accepted for publication in          #
# Acta Crystallographica Section E. It conforms to the requirements of       #
# Notes for Authors for Acta Crystallographica Section E, and has been       #
# peer reviewed under the auspices of the IUCr Commission on Journals.       #
#                                                                            #
# Full details of the Crystallographic Information File format               #
# are given in the paper "The Crystallographic Information File (CIF):       #
# a New Standard Archive File for Crystallography" by S. R. Hall, F. H.      #
# Allen and I. D. Brown [Acta Cryst. (1991), A47, 655-685].                  #
#                                                                            #
# The current version of the core CIF dictionary is obtainable from          #
# ftp://ftp.iucr.org/pub/cif_core.dic.                                       #
#                                                                            #
# Software is freely available for graphical display of the structure(s)     #
# in this CIF. For information consult the CIF software page                 #
# http://www.iucr.org/resources/cif/software.                                #
#                                                                            #
# This file may be used for bona fide research purposes within the           #
# scientific community so long as proper attribution is given to the journal # 
# article from which it was obtained.                                        #
#                                                                            #
##############################################################################
data_I
_audit_creation_method     SHELXL-97
_chemical_name_systematic
;
12-Chloro-6-cyclohexyl-5,6,7,12-
tetrahydrodibenzo[<i>c</i>,</i>f</i>][1,5]azastibocine
;
_chemical_name_common     ?
_chemical_formula_moiety     'C20 H23 Cl N Sb'
_chemical_formula_sum     'C20 H23 Cl N Sb'
_chemical_formula_iupac     '[Sb (C20 H23 N) Cl]'
_chemical_formula_weight     434.59
_chemical_melting_point     527.15
_symmetry_cell_setting     monoclinic
_symmetry_space_group_name_H-M     'P 21/c'
_symmetry_space_group_name_hall     '-P 2ybc'
loop_
    _symmetry_equiv_pos_as_xyz
    'x, y, z'
    '-x, y+1/2, -z+1/2'
    '-x, -y, -z'
    'x, -y-1/2, z-1/2'
_cell_length_a     10.0771(7)
_cell_length_b     16.2881(12)
_cell_length_c     12.2040(9)
_cell_angle_alpha     90.00
_cell_angle_beta     111.8120(10)
_cell_angle_gamma     90.00
_cell_volume     1859.7(2)
_cell_formula_units_Z     4
_cell_measurement_reflns_used     5285
_cell_measurement_theta_min     4.354
_cell_measurement_theta_max     55.668
_cell_measurement_temperature     293(2)
_cell_special_details     ?
_exptl_crystal_description     prismatic
_exptl_crystal_colour     colorless
_exptl_crystal_size_max     0.369
_exptl_crystal_size_mid     0.347
_exptl_crystal_size_min     0.211
_exptl_crystal_density_diffrn     1.552
_exptl_crystal_density_meas     ?
_exptl_crystal_density_method     'not measured'
_exptl_crystal_F_000     872
_exptl_absorpt_coefficient_mu     1.626
_exptl_absorpt_correction_type     multi-scan
_exptl_absorpt_process_details     '(SADABS; Sheldrick, 1999)'
_exptl_absorpt_correction_T_min     0.6532
_exptl_absorpt_correction_T_max     1.0000
_exptl_special_details
;
;
_diffrn_ambient_temperature     293(2)
_diffrn_radiation_type     MoK\a
_diffrn_radiation_wavelength     0.71073
_diffrn_radiation_source     'fine-focus sealed tube'
_diffrn_radiation_monochromator     graphite
_diffrn_measurement_device_type     'Bruker SMART CCD area-detector'
_diffrn_measurement_method     '\f and \w'
_diffrn_detector_area_resol_mean     10.00
_diffrn_reflns_number     10058
_diffrn_reflns_av_R_equivalents     0.0470
_diffrn_reflns_av_sigmaI/netI     0.0368
_diffrn_reflns_theta_min     2.18
_diffrn_reflns_theta_max     26.00
_diffrn_reflns_theta_full     26.00
_diffrn_measured_fraction_theta_max     0.997
_diffrn_measured_fraction_theta_full     0.997
_diffrn_reflns_limit_h_min     -12
_diffrn_reflns_limit_h_max     7
_diffrn_reflns_limit_k_min     -20
_diffrn_reflns_limit_k_max     19
_diffrn_reflns_limit_l_min     -15
_diffrn_reflns_limit_l_max     14
_diffrn_standards_number     ?
_diffrn_standards_interval_count     ?
_diffrn_standards_interval_time     ?
_diffrn_standards_decay_%     ?
_refine_special_details
;
Refinement of <i>F</i>^2^ against ALL reflections. The weighted <i>R</i>-factor
<i>wR</i> and goodness of fit <i>S</i> are based on <i>F</i>^2^, conventional
<i>R</i>-factors <i>R</i> are based on <i>F</i>, with <i>F</i> set to zero for
negative <i>F</i>^2^. The threshold expression of <i>F</i>^2^ >
\s(<i>F</i>^2^) is used only for calculating <i>R</i>-factors(gt) <i>etc</i>.
and is not relevant to the choice of reflections for refinement.
<i>R</i>-factors based on <i>F</i>^2^ are statistically about twice as large
as those based on <i>F</i>, and <i>R</i>- factors based on ALL data will be
even larger.
;
_reflns_number_total     3644
_reflns_number_gt     3107
_reflns_threshold_expression     I>2\s(I)
_refine_ls_structure_factor_coef     Fsqd
_refine_ls_matrix_type     full
_refine_ls_R_factor_all     0.0382
_refine_ls_R_factor_gt     0.0324
_refine_ls_wR_factor_gt     0.0889
_refine_ls_wR_factor_ref     0.0917
_refine_ls_goodness_of_fit_ref     1.048
_refine_ls_restrained_S_all     1.048
_refine_ls_number_reflns     3644
_refine_ls_number_parameters     209
_refine_ls_number_restraints     0
_refine_ls_number_constraints     ?
_refine_ls_hydrogen_treatment     constr
_refine_ls_weighting_scheme     calc
_refine_ls_weighting_details
         'calc w=1/[\s^2^(Fo^2^)+(0.0544P)^2^+0.1065P] where P=(Fo^2^+2Fc^2^)/3'
_atom_sites_solution_hydrogens     geom
_atom_sites_solution_primary     direct
_atom_sites_solution_secondary     difmap
_refine_ls_shift/su_max     0.020
_refine_ls_shift/su_mean     0.002
_refine_diff_density_max     0.778
_refine_diff_density_min     -0.547
_refine_ls_extinction_method     'SHELXL97 (Sheldrick, 2008)'
_refine_ls_extinction_coef     0.0030(4)
_refine_ls_extinction_expression
                                  'Fc^*^=kFc[1+0.001xFc^2^\l^3^/sin(2\q)]^-1/4^'
_refine_ls_abs_structure_Rogers     ?
loop_
    _atom_type_symbol
    _atom_type_description
    _atom_type_scat_dispersion_real
    _atom_type_scat_dispersion_imag
    _atom_type_scat_source
    'C' 'C' 0.0033 0.0016
                         'International Tables Vol C Tables 4.2.6.8 and 6.1.1.4'
    'H' 'H' 0.0000 0.0000
                         'International Tables Vol C Tables 4.2.6.8 and 6.1.1.4'
    'N' 'N' 0.0061 0.0033
                         'International Tables Vol C Tables 4.2.6.8 and 6.1.1.4'
    'Cl' 'Cl' 0.1484 0.1585
                         'International Tables Vol C Tables 4.2.6.8 and 6.1.1.4'
    'Sb' 'Sb' -0.5866 1.5461
                         'International Tables Vol C Tables 4.2.6.8 and 6.1.1.4'
_computing_data_collection     'SMART (Bruker, 1997)'
_computing_cell_refinement     'SAINT (Bruker, 1997)'
_computing_data_reduction     'SAINT (Bruker, 1997)'
_computing_structure_solution     'SHELXS97 (Sheldrick, 2008)'
_computing_structure_refinement     'SHELXL97 (Sheldrick, 2008)'
_computing_molecular_graphics     'SHELXTL (Sheldrick, 2008)'
_computing_publication_material     'SHELXL97 (Sheldrick, 2008)'
loop_
    _atom_site_type_symbol
    _atom_site_label
    _atom_site_fract_x
    _atom_site_fract_y
    _atom_site_fract_z
    _atom_site_U_iso_or_equiv
    _atom_site_adp_type
    _atom_site_calc_flag
    _atom_site_refinement_flags
    _atom_site_occupancy
    _atom_site_symmetry_multiplicity
    _atom_site_disorder_assembly
    _atom_site_disorder_group
    Sb Sb 0.38578(2) 1.037779(13) 0.117005(18) 0.04278(12) Uani d . 1 1 . .
    Cl Cl1 0.43763(12) 1.19188(5) 0.12783(8) 0.0597(3) Uani d . 1 1 . .
    N N1 0.3869(3) 0.89526(15) 0.1662(2) 0.0400(6) Uani d . 1 1 . .
    C C1 0.6082(4) 1.0063(2) 0.1912(3) 0.0459(8) Uani d . 1 1 . .
    C C2 0.7215(5) 1.0616(3) 0.2281(4) 0.0615(10) Uani d . 1 1 . .
    H H2 0.7033 1.1177 0.2246 0.074 Uiso calc R 1 1 . .
    C C3 0.8613(5) 1.0335(3) 0.2700(5) 0.0772(14) Uani d . 1 1 . .
    H H3 0.9367 1.0707 0.2947 0.093 Uiso calc R 1 1 . .
    C C4 0.8882(5) 0.9511(3) 0.2750(5) 0.0734(13) Uani d . 1 1 . .
    H H4 0.9822 0.9324 0.3034 0.088 Uiso calc R 1 1 . .
    C C5 0.7772(4) 0.8953(3) 0.2383(4) 0.0647(11) Uani d . 1 1 . .
    H H5 0.7968 0.8393 0.2424 0.078 Uiso calc R 1 1 . .
    C C6 0.6365(4) 0.9224(2) 0.1953(3) 0.0475(8) Uani d . 1 1 . .
    C C7 0.5159(4) 0.8623(2) 0.1497(3) 0.0505(9) Uani d . 1 1 . .
    H H7A 0.4943 0.8521 0.0666 0.061 Uiso calc R 1 1 . .
    H H7B 0.5436 0.8107 0.1917 0.061 Uiso calc R 1 1 . .
    C C8 0.3459(3) 1.04120(18) 0.2769(3) 0.0405(7) Uani d . 1 1 . .
    C C9 0.3038(4) 1.1103(2) 0.3214(3) 0.0544(9) Uani d . 1 1 . .
    H H9 0.2980 1.1605 0.2836 0.065 Uiso calc R 1 1 . .
    C C10 0.2703(4) 1.1057(3) 0.4213(4) 0.0662(11) Uani d . 1 1 . .
    H H10 0.2449 1.1530 0.4515 0.079 Uiso calc R 1 1 . .
    C C11 0.2746(4) 1.0317(3) 0.4757(4) 0.0641(11) Uani d . 1 1 . .
    H H11 0.2484 1.0286 0.5410 0.077 Uiso calc R 1 1 . .
    C C12 0.3175(4) 0.9621(2) 0.4344(3) 0.0530(10) Uani d . 1 1 . .
    H H12 0.3233 0.9124 0.4733 0.064 Uiso calc R 1 1 . .
    C C13 0.3522(3) 0.96613(19) 0.3339(3) 0.0413(7) Uani d . 1 1 . .
    C C14 0.4045(4) 0.89040(19) 0.2921(3) 0.0445(7) Uani d . 1 1 . .
    H H14A 0.5048 0.8823 0.3398 0.053 Uiso calc R 1 1 . .
    H H14B 0.3523 0.8431 0.3033 0.053 Uiso calc R 1 1 . .
    C C15 0.2520(4) 0.8556(2) 0.0804(3) 0.0546(9) Uani d . 1 1 . .
    H H15 0.2451 0.8713 0.0009 0.066 Uiso calc R 1 1 . .
    C C16 0.2535(5) 0.7640(2) 0.0841(5) 0.0772(13) Uani d . 1 1 . .
    H H16A 0.2598 0.7455 0.1615 0.093 Uiso calc R 1 1 . .
    H H16B 0.3362 0.7435 0.0702 0.093 Uiso calc R 1 1 . .
    C C17 0.1141(5) 0.7300(3) -0.0122(5) 0.1008(18) Uani d . 1 1 . .
    H H17A 0.1129 0.7441 -0.0898 0.121 Uiso calc R 1 1 . .
    H H17B 0.1127 0.6706 -0.0065 0.121 Uiso calc R 1 1 . .
    C C18 -0.0157(5) 0.7648(3) 0.0023(5) 0.0968(17) Uani d . 1 1 . .
    H H18A -0.1006 0.7448 -0.0607 0.116 Uiso calc R 1 1 . .
    H H18B -0.0193 0.7461 0.0767 0.116 Uiso calc R 1 1 . .
    C C19 -0.0150(5) 0.8545(3) 0.0004(5) 0.0885(15) Uani d . 1 1 . .
    H H19A -0.0989 0.8749 0.0125 0.106 Uiso calc R 1 1 . .
    H H19B -0.0197 0.8731 -0.0765 0.106 Uiso calc R 1 1 . .
    C C20 0.1202(4) 0.8898(2) 0.0964(4) 0.0636(10) Uani d . 1 1 . .
    H H20A 0.1197 0.9492 0.0907 0.076 Uiso calc R 1 1 . .
    H H20B 0.1217 0.8751 0.1739 0.076 Uiso calc R 1 1 . .
loop_
    _atom_site_aniso_label
    _atom_site_aniso_U_11
    _atom_site_aniso_U_22
    _atom_site_aniso_U_33
    _atom_site_aniso_U_12
    _atom_site_aniso_U_13
    _atom_site_aniso_U_23
    Sb 0.05674(19) 0.03541(16) 0.03702(16) 0.00115(9) 0.01840(11) -0.00007(8)
    Cl1 0.0872(7) 0.0321(4) 0.0647(6) -0.0061(4) 0.0338(5) -0.0033(4)
    N1 0.0432(15) 0.0373(14) 0.0405(14) 0.0032(11) 0.0168(11) -0.0007(11)
    C1 0.051(2) 0.0490(19) 0.0467(19) -0.0022(16) 0.0285(16) -0.0007(15)
    C2 0.067(3) 0.059(2) 0.067(3) -0.007(2) 0.035(2) -0.007(2)
    C3 0.057(3) 0.096(4) 0.084(3) -0.022(2) 0.032(2) -0.017(3)
    C4 0.051(2) 0.095(4) 0.081(3) 0.005(2) 0.034(2) -0.002(3)
    C5 0.058(2) 0.075(3) 0.069(3) 0.009(2) 0.033(2) 0.001(2)
    C6 0.053(2) 0.050(2) 0.048(2) 0.0037(16) 0.0287(16) 0.0017(15)
    C7 0.061(2) 0.0412(18) 0.059(2) 0.0029(16) 0.0332(18) -0.0030(16)
    C8 0.0390(17) 0.0445(18) 0.0372(17) 0.0020(13) 0.0134(13) -0.0059(13)
    C9 0.053(2) 0.058(2) 0.050(2) 0.0065(17) 0.0155(16) -0.0105(16)
    C10 0.056(2) 0.084(3) 0.061(3) 0.010(2) 0.0237(19) -0.026(2)
    C11 0.056(2) 0.094(3) 0.049(2) -0.003(2) 0.0279(19) -0.015(2)
    C12 0.044(2) 0.076(3) 0.040(2) -0.0035(16) 0.0162(16) 0.0037(16)
    C13 0.0347(17) 0.052(2) 0.0355(17) -0.0007(13) 0.0118(13) -0.0021(13)
    C14 0.0472(18) 0.0436(18) 0.0433(18) 0.0026(14) 0.0177(14) 0.0068(14)
    C15 0.057(2) 0.0428(19) 0.059(2) -0.0008(16) 0.0163(18) -0.0080(16)
    C16 0.069(3) 0.048(2) 0.105(4) -0.0050(19) 0.020(2) -0.012(2)
    C17 0.085(4) 0.065(3) 0.131(5) -0.017(3) 0.016(3) -0.041(3)
    C18 0.066(3) 0.080(3) 0.128(5) -0.020(3) 0.018(3) -0.021(3)
    C19 0.062(3) 0.076(3) 0.106(4) -0.004(2) 0.007(3) -0.016(3)
    C20 0.051(2) 0.057(2) 0.075(3) -0.0014(18) 0.0144(19) -0.0096(19)
_geom_special_details
;
All e.s.d.'s (except the e.s.d. in the dihedral angle between two l.s. planes)
are estimated using the full covariance matrix. The cell e.s.d.'s are taken
into account individually in the estimation of e.s.d.'s in distances, angles
and torsion angles; correlations between e.s.d.'s in cell parameters are only
used when they are defined by crystal symmetry. An approximate (isotropic)
treatment of cell e.s.d.'s is used for estimating e.s.d.'s involving l.s.
planes.
;
loop_
    _geom_bond_atom_site_label_1
    _geom_bond_atom_site_label_2
    _geom_bond_site_symmetry_2
    _geom_bond_distance
    _geom_bond_publ_flag
    Sb C8 . 2.134(3) ?
    Sb C1 . 2.144(4) ?
    Sb N1 . 2.397(3) ?
    Sb Cl1 . 2.5573(9) ?
    N1 C14 . 1.481(4) ?
    N1 C7 . 1.487(4) ?
    N1 C15 . 1.518(4) ?
    C1 C2 . 1.391(5) ?
    C1 C6 . 1.393(5) ?
    C2 C3 . 1.385(6) ?
    C2 H2 . 0.9300 ?
    C3 C4 . 1.367(6) ?
    C3 H3 . 0.9300 ?
    C4 C5 . 1.381(6) ?
    C4 H4 . 0.9300 ?
    C5 C6 . 1.389(5) ?
    C5 H5 . 0.9300 ?
    C6 C7 . 1.497(5) ?
    C7 H7A . 0.9700 ?
    C7 H7B . 0.9700 ?
    C8 C9 . 1.383(4) ?
    C8 C13 . 1.397(4) ?
    C9 C10 . 1.382(6) ?
    C9 H9 . 0.9300 ?
    C10 C11 . 1.369(6) ?
    C10 H10 . 0.9300 ?
    C11 C12 . 1.374(5) ?
    C11 H11 . 0.9300 ?
    C12 C13 . 1.396(5) ?
    C12 H12 . 0.9300 ?
    C13 C14 . 1.503(4) ?
    C14 H14A . 0.9700 ?
    C14 H14B . 0.9700 ?
    C15 C16 . 1.493(5) ?
    C15 C20 . 1.518(5) ?
    C15 H15 . 0.9800 ?
    C16 C17 . 1.560(6) ?
    C16 H16A . 0.9700 ?
    C16 H16B . 0.9700 ?
    C17 C18 . 1.495(7) ?
    C17 H17A . 0.9700 ?
    C17 H17B . 0.9700 ?
    C18 C19 . 1.462(6) ?
    C18 H18A . 0.9700 ?
    C18 H18B . 0.9700 ?
    C19 C20 . 1.541(6) ?
    C19 H19A . 0.9700 ?
    C19 H19B . 0.9700 ?
    C20 H20A . 0.9700 ?
    C20 H20B . 0.9700 ?
loop_
    _geom_angle_atom_site_label_1
    _geom_angle_atom_site_label_2
    _geom_angle_atom_site_label_3
    _geom_angle_site_symmetry_1
    _geom_angle_site_symmetry_3
    _geom_angle
    _geom_angle_publ_flag
    C8 Sb C1 . . 98.17(12) ?
    C8 Sb N1 . . 77.37(10) ?
    C1 Sb N1 . . 75.86(11) ?
    C8 Sb Cl1 . . 91.80(8) ?
    C1 Sb Cl1 . . 92.95(10) ?
    N1 Sb Cl1 . . 162.92(7) ?
    C14 N1 C7 . . 110.3(3) ?
    C14 N1 C15 . . 115.1(3) ?
    C7 N1 C15 . . 110.9(3) ?
    C14 N1 Sb . . 107.40(18) ?
    C7 N1 Sb . . 103.79(19) ?
    C15 N1 Sb . . 108.64(19) ?
    C2 C1 C6 . . 119.4(4) ?
    C2 C1 Sb . . 125.8(3) ?
    C6 C1 Sb . . 114.7(2) ?
    C3 C2 C1 . . 120.4(4) ?
    C3 C2 H2 . . 119.8 ?
    C1 C2 H2 . . 119.8 ?
    C4 C3 C2 . . 119.9(4) ?
    C4 C3 H3 . . 120.0 ?
    C2 C3 H3 . . 120.0 ?
    C3 C4 C5 . . 120.6(4) ?
    C3 C4 H4 . . 119.7 ?
    C5 C4 H4 . . 119.7 ?
    C4 C5 C6 . . 120.2(4) ?
    C4 C5 H5 . . 119.9 ?
    C6 C5 H5 . . 119.9 ?
    C5 C6 C1 . . 119.5(3) ?
    C5 C6 C7 . . 120.4(3) ?
    C1 C6 C7 . . 120.0(3) ?
    N1 C7 C6 . . 110.1(3) ?
    N1 C7 H7A . . 109.6 ?
    C6 C7 H7A . . 109.6 ?
    N1 C7 H7B . . 109.6 ?
    C6 C7 H7B . . 109.6 ?
    H7A C7 H7B . . 108.2 ?
    C9 C8 C13 . . 118.7(3) ?
    C9 C8 Sb . . 124.7(3) ?
    C13 C8 Sb . . 116.3(2) ?
    C10 C9 C8 . . 120.9(4) ?
    C10 C9 H9 . . 119.5 ?
    C8 C9 H9 . . 119.5 ?
    C11 C10 C9 . . 120.0(4) ?
    C11 C10 H10 . . 120.0 ?
    C9 C10 H10 . . 120.0 ?
    C10 C11 C12 . . 120.4(4) ?
    C10 C11 H11 . . 119.8 ?
    C12 C11 H11 . . 119.8 ?
    C11 C12 C13 . . 119.9(4) ?
    C11 C12 H12 . . 120.0 ?
    C13 C12 H12 . . 120.0 ?
    C8 C13 C12 . . 119.9(3) ?
    C8 C13 C14 . . 120.4(3) ?
    C12 C13 C14 . . 119.6(3) ?
    N1 C14 C13 . . 112.7(3) ?
    N1 C14 H14A . . 109.0 ?
    C13 C14 H14A . . 109.0 ?
    N1 C14 H14B . . 109.0 ?
    C13 C14 H14B . . 109.0 ?
    H14A C14 H14B . . 107.8 ?
    C16 C15 C20 . . 111.2(3) ?
    C16 C15 N1 . . 114.1(3) ?
    C20 C15 N1 . . 110.9(3) ?
    C16 C15 H15 . . 106.7 ?
    C20 C15 H15 . . 106.7 ?
    N1 C15 H15 . . 106.7 ?
    C15 C16 C17 . . 109.6(4) ?
    C15 C16 H16A . . 109.7 ?
    C17 C16 H16A . . 109.7 ?
    C15 C16 H16B . . 109.7 ?
    C17 C16 H16B . . 109.7 ?
    H16A C16 H16B . . 108.2 ?
    C18 C17 C16 . . 111.0(4) ?
    C18 C17 H17A . . 109.4 ?
    C16 C17 H17A . . 109.4 ?
    C18 C17 H17B . . 109.4 ?
    C16 C17 H17B . . 109.4 ?
    H17A C17 H17B . . 108.0 ?
    C19 C18 C17 . . 111.5(4) ?
    C19 C18 H18A . . 109.3 ?
    C17 C18 H18A . . 109.3 ?
    C19 C18 H18B . . 109.3 ?
    C17 C18 H18B . . 109.3 ?
    H18A C18 H18B . . 108.0 ?
    C18 C19 C20 . . 111.6(4) ?
    C18 C19 H19A . . 109.3 ?
    C20 C19 H19A . . 109.3 ?
    C18 C19 H19B . . 109.3 ?
    C20 C19 H19B . . 109.3 ?
    H19A C19 H19B . . 108.0 ?
    C15 C20 C19 . . 109.5(4) ?
    C15 C20 H20A . . 109.8 ?
    C19 C20 H20A . . 109.8 ?
    C15 C20 H20B . . 109.8 ?
    C19 C20 H20B . . 109.8 ?
    H20A C20 H20B . . 108.2 ?
loop_
    _geom_torsion_atom_site_label_1
    _geom_torsion_atom_site_label_2
    _geom_torsion_atom_site_label_3
    _geom_torsion_atom_site_label_4
    _geom_torsion_site_symmetry_1
    _geom_torsion_site_symmetry_2
    _geom_torsion_site_symmetry_3
    _geom_torsion_site_symmetry_4
    _geom_torsion
    _geom_torsion_publ_flag
    C8 Sb N1 C14 . . . . -17.0(2) ?
    C1 Sb N1 C14 . . . . 84.9(2) ?
    Cl1 Sb N1 C14 . . . . 34.7(4) ?
    C8 Sb N1 C7 . . . . -133.8(2) ?
    C1 Sb N1 C7 . . . . -31.9(2) ?
    Cl1 Sb N1 C7 . . . . -82.1(3) ?
    C8 Sb N1 C15 . . . . 108.1(2) ?
    C1 Sb N1 C15 . . . . -150.0(2) ?
    Cl1 Sb N1 C15 . . . . 159.8(2) ?
    C8 Sb C1 C2 . . . . -91.1(3) ?
    N1 Sb C1 C2 . . . . -165.8(3) ?
    Cl1 Sb C1 C2 . . . . 1.2(3) ?
    C8 Sb C1 C6 . . . . 92.5(2) ?
    N1 Sb C1 C6 . . . . 17.8(2) ?
    Cl1 Sb C1 C6 . . . . -175.2(2) ?
    C6 C1 C2 C3 . . . . -0.9(6) ?
    Sb C1 C2 C3 . . . . -177.2(3) ?
    C1 C2 C3 C4 . . . . 0.1(7) ?
    C2 C3 C4 C5 . . . . 0.2(8) ?
    C3 C4 C5 C6 . . . . 0.3(7) ?
    C4 C5 C6 C1 . . . . -1.0(6) ?
    C4 C5 C6 C7 . . . . 176.9(4) ?
    C2 C1 C6 C5 . . . . 1.3(5) ?
    Sb C1 C6 C5 . . . . 178.0(3) ?
    C2 C1 C6 C7 . . . . -176.6(3) ?
    Sb C1 C6 C7 . . . . 0.0(4) ?
    C14 N1 C7 C6 . . . . -74.4(3) ?
    C15 N1 C7 C6 . . . . 156.9(3) ?
    Sb N1 C7 C6 . . . . 40.4(3) ?
    C5 C6 C7 N1 . . . . 151.3(3) ?
    C1 C6 C7 N1 . . . . -30.7(4) ?
    C1 Sb C8 C9 . . . . 117.3(3) ?
    N1 Sb C8 C9 . . . . -169.3(3) ?
    Cl1 Sb C8 C9 . . . . 24.0(3) ?
    C1 Sb C8 C13 . . . . -68.2(3) ?
    N1 Sb C8 C13 . . . . 5.3(2) ?
    Cl1 Sb C8 C13 . . . . -161.4(2) ?
    C13 C8 C9 C10 . . . . 0.8(5) ?
    Sb C8 C9 C10 . . . . 175.3(3) ?
    C8 C9 C10 C11 . . . . -1.9(6) ?
    C9 C10 C11 C12 . . . . 2.6(6) ?
    C10 C11 C12 C13 . . . . -2.2(6) ?
    C9 C8 C13 C12 . . . . -0.5(5) ?
    Sb C8 C13 C12 . . . . -175.4(3) ?
    C9 C8 C13 C14 . . . . -176.9(3) ?
    Sb C8 C13 C14 . . . . 8.2(4) ?
    C11 C12 C13 C8 . . . . 1.2(5) ?
    C11 C12 C13 C14 . . . . 177.6(3) ?
    C7 N1 C14 C13 . . . . 137.9(3) ?
    C15 N1 C14 C13 . . . . -95.7(3) ?
    Sb N1 C14 C13 . . . . 25.4(3) ?
    C8 C13 C14 N1 . . . . -24.4(4) ?
    C12 C13 C14 N1 . . . . 159.2(3) ?
    C14 N1 C15 C16 . . . . -72.1(4) ?
    C7 N1 C15 C16 . . . . 54.0(4) ?
    Sb N1 C15 C16 . . . . 167.5(3) ?
    C14 N1 C15 C20 . . . . 54.4(4) ?
    C7 N1 C15 C20 . . . . -179.5(3) ?
    Sb N1 C15 C20 . . . . -66.0(3) ?
    C20 C15 C16 C17 . . . . 56.9(5) ?
    N1 C15 C16 C17 . . . . -176.8(4) ?
    C15 C16 C17 C18 . . . . -55.8(6) ?
    C16 C17 C18 C19 . . . . 56.2(7) ?
    C17 C18 C19 C20 . . . . -57.1(7) ?
    C16 C15 C20 C19 . . . . -57.3(5) ?
    N1 C15 C20 C19 . . . . 174.6(3) ?
    C18 C19 C20 C15 . . . . 57.0(6) ?
loop_
    _geom_hbond_atom_site_label_D
    _geom_hbond_atom_site_label_H
    _geom_hbond_atom_site_label_A
    _geom_hbond_site_symmetry_A
    _geom_hbond_distance_DH
    _geom_hbond_distance_HA
    _geom_hbond_distance_DA
    _geom_hbond_angle_DHA
    C7 H7A Cl1 3_675 0.97 2.80 3.695(4) 154.3
data_global
_journal_date_recd_electronic     2011-05-25
_journal_date_accepted     2011-06-03
_journal_name_full     'Acta Crystallographica, Section E'
_journal_year     2011
_journal_volume     67
_journal_issue      7
_journal_page_first     m917
_journal_page_last     m917
_journal_paper_category     QM
_journal_coeditor_code     VM2099
_publ_contact_author_name     'Weiguo Yi'
_publ_contact_author_address
;
Hunan Chemical Vocational Technology College
Zhuzhou 421000
People's Republic of China
;
_publ_contact_author_email     'nytan@sina.com;ywg6279@126.com'
_publ_contact_author_fax     ?
_publ_contact_author_phone     ?
_publ_section_title
;\
12-Chloro-6-cyclohexyl-5,6,7,12-tetrahydrodibenzo[<i>c</i>,<i>f</i>][1,5]\
azastibocine
;
loop_
    _publ_author_name
    _publ_author_footnote
    _publ_author_address
    'Yi, Weiguo' .
;
Hunan Chemical Vocational Technology College
Zhuzhou 421000
People's Republic of China
;
    'Tan, Nianyuan' .
;
College of Chemistry and Chemical Engineering
Hunan Institute of Engineering,
Xiangtan 411104
People's Republic of China
;
