# Supplementary material for: 12-Chloro-6-cyclo­hexyl-5,6,7,12-tetra­hydro­dibenzo[c,f][1,5]aza­stibocine
Source: Acta Crystallogr Sect E Struct Rep Online. 2011 Jun 11;67(Pt 7):m917. doi: 10.1107/S1600536811021477 (PMC3151782; doi:10.1107/S1600536811021477)
Supplement: Supplementary file 2 [file e-67-0m917-Isup2.hkl]

# 
# h,k,l, Fc-squared, Fo-squared, sigma(Fo-squared) and status flag 
# 
data_I
_shelx_title ' cd29167 in P2(1)/c' 
_shelx_refln_list_code          4 
_shelx_F_calc_maximum      323.16 
_exptl_crystal_F_000       872.00 
_reflns_d_resolution_high  0.8107 
 
loop_ 
 _symmetry_equiv_pos_as_xyz 
 'x, y, z' 
 '-x, y+1/2, -z+1/2' 
 '-x, -y, -z' 
 'x, -y-1/2, z-1/2' 
 
_cell_length_a    10.0771 
_cell_length_b    16.2881 
_cell_length_c    12.2040 
_cell_angle_alpha  90.000 
_cell_angle_beta  111.812 
_cell_angle_gamma  90.000 
 
_shelx_F_squared_multiplier     1.000 
 
loop_ 
 _refln_index_h 
 _refln_index_k 
 _refln_index_l 
 _refln_F_squared_calc 
 _refln_F_squared_meas 
 _refln_F_squared_sigma 
 _refln_observed_status 
   1   0   0    51637.10    47307.52   4414.85 o 
   2   0   0      281.52      246.81     10.37 o 
   3   0   0    22171.87    22827.28   1522.47 o 
   4   0   0    18360.96    19196.22   1187.23 o 
   5   0   0     6991.39     7170.18    323.96 o 
   6   0   0     2584.37     2401.50    127.10 o 
   7   0   0        1.67        3.65     10.96 o 
   8   0   0     4591.96     4513.04    129.70 o 
   9   0   0      965.05     1018.74     67.06 o 
  10   0   0      307.08      286.98     44.48 o 
  11   0   0        4.66        3.65     16.45 o 
   1   1   0       66.32       94.02      3.62 o 
   2   1   0     6841.24     8119.54    208.81 o 
   3   1   0     2962.87     3269.97    109.78 o 
   4   1   0      984.15     1047.89     28.80 o 
   5   1   0      534.39      563.72     14.61 o 
   6   1   0      171.53      183.21     10.22 o 
   7   1   0      173.46      152.13     19.08 o 
   8   1   0       13.19       18.20     22.23 o 
   9   1   0        0.00       -2.20      8.39 o 
  10   1   0        4.69        9.53     12.57 o 
  11   1   0       25.06       38.38     15.92 o 
   0   2   0    50628.51    38307.04    969.03 o 
   1   2   0    24982.65    22014.92   1326.75 o 
   2   2   0     4403.44     5417.14    191.19 o 
   3   2   0    15275.99    16887.79    649.50 o 
   4   2   0    26389.51    28277.35   1080.64 o 
   5   2   0     4172.77     4065.54     93.66 o 
   6   2   0      200.55      180.81     10.23 o 
   7   2   0      956.34      942.70     39.02 o 
   8   2   0     2219.42     2098.68     62.36 o 
   9   2   0     1528.07     1460.59     56.49 o 
  10   2   0      251.61      217.57     28.16 o 
  11   2   0        0.07       10.96     13.09 o 
   1   3   0     9792.32     9197.28    673.67 o 
   2   3   0     5076.48     4557.60    458.33 o 
   3   3   0      245.92      211.10     18.94 o 
   4   3   0       46.96       59.90      5.34 o 
   5   3   0      585.57      563.61     19.42 o 
   6   3   0     2251.53     2173.91     53.25 o 
   7   3   0     1732.63     1622.86     61.90 o 
   8   3   0       18.51       19.91     10.98 o 
   9   3   0       74.50       96.53     20.10 o 
  10   3   0      294.87      317.44     33.37 o 
  11   3   0      150.39      161.26     27.48 o 
   0   4   0     4175.22     4435.96     47.99 o 
   1   4   0     1650.64     1692.90     43.29 o 
   2   4   0      152.82      205.31      6.60 o 
   3   4   0     3369.00     3701.77     97.56 o 
   4   4   0     8328.42     8591.33    390.51 o 
   5   4   0     2216.10     2019.80    130.13 o 
   6   4   0      142.99      161.09     28.16 o 
   7   4   0       88.69       96.28     12.07 o 
   8   4   0      406.06      429.73     29.93 o 
   9   4   0      203.20      224.20     27.13 o 
  10   4   0       10.63       12.79     11.79 o 
  11   4   0       12.38       19.95     13.44 o 
   1   5   0     4890.70     5146.37    136.51 o 
   2   5   0    16888.98    17480.31    363.86 o 
   3   5   0    10819.94    11155.18    196.30 o 
   4   5   0      658.51      684.67     20.39 o 
   5   5   0     2025.52     1968.17     39.40 o 
   6   5   0     6328.74     6061.70    152.07 o 
   7   5   0     4323.48     4350.86    143.35 o 
   8   5   0      431.36      408.67     29.46 o 
   9   5   0       48.98       56.79     16.48 o 
  10   5   0      368.06      434.94     34.59 o 
  11   5   0      274.61      272.43     33.77 o 
   0   6   0       81.28       48.75      7.72 o 
   1   6   0     2903.75     3443.68     89.50 o 
   2   6   0     1439.61     1502.94     31.01 o 
   3   6   0      154.65      189.99      8.15 o 
   4   6   0       30.79       28.26      4.72 o 
   5   6   0      266.98      260.63     14.99 o 
   6   6   0        0.96        6.35      3.79 o 
   7   6   0        0.26       -1.05      5.61 o 
   8   6   0        9.35        1.74      9.01 o 
   9   6   0        4.00        9.28     10.81 o 
  10   6   0        3.27        3.17     12.04 o 
  11   6   0        0.00        1.28     12.47 o 
   1   7   0    10951.57    10935.48    351.00 o 
   2   7   0    20901.99    21597.01    554.03 o 
   3   7   0    21627.61    23054.91    586.33 o 
   4   7   0     3330.21     3575.44     74.24 o 
   5   7   0      441.20      431.30     42.32 o 
   6   7   0     2977.25     2959.36    109.98 o 
   7   7   0     4393.76     4372.79     67.91 o 
   8   7   0      501.52      507.71     33.18 o 
   9   7   0       14.58       28.28     13.33 o 
  10   7   0      298.89      357.09     46.31 o 
   0   8   0      445.58      476.70     31.09 o 
   1   8   0     3636.08     3838.79     50.17 o 
   2   8   0      404.08      433.03     16.61 o 
   3   8   0       72.15       75.96      6.89 o 
   4   8   0     1654.88     1652.59     26.95 o 
   5   8   0      482.39      502.60     15.83 o 
   6   8   0       69.22       62.99     21.78 o 
   7   8   0        0.04        0.42      6.84 o 
   8   8   0       32.35       25.43     12.14 o 
   9   8   0        3.06       17.70     12.66 o 
  10   8   0       14.67      -12.14     11.10 o 
   1   9   0      797.00      601.22     21.00 o 
   2   9   0     4319.56     3930.16    246.25 o 
   3   9   0     2731.06     2726.63     79.34 o 
   4   9   0        4.33       13.88      4.64 o 
   5   9   0     1242.75     1243.59     25.33 o 
   6   9   0     2846.51     2645.90    102.07 o 
   7   9   0     1197.25     1248.73     58.04 o 
   8   9   0      361.20      352.33     28.63 o 
   9   9   0       11.54       14.27     12.18 o 
  10   9   0      283.13      340.84     35.03 o 
   0  10   0     4529.50     4099.91    101.70 o 
   1  10   0      224.33      187.58     13.71 o 
   2  10   0       62.75       89.33      7.65 o 
   3  10   0     2213.40     2144.57     49.14 o 
   4  10   0     1187.75     1238.14     37.51 o 
   5  10   0      510.07      571.85     18.25 o 
   6  10   0       23.57       29.05      9.30 o 
   7  10   0      310.38      332.12     21.55 o 
   8  10   0      859.79      874.93     57.30 o 
   9  10   0      236.53      270.10     30.94 o 
  10  10   0       17.39       25.94     15.44 o 
   1  11   0     1774.36     1708.88     41.78 o 
   2  11   0     2447.72     2127.73    291.77 o 
   3  11   0      140.84      181.45     11.25 o 
   4  11   0      130.54      154.23     11.05 o 
   5  11   0      175.08      183.64     12.56 o 
   6  11   0       84.22       99.69     13.93 o 
   7  11   0      194.34      211.70     20.23 o 
   8  11   0       71.56       74.70     17.69 o 
   0  12   0    11602.57    12079.64    199.19 o 
   1  12   0     5151.33     5049.06     88.96 o 
   2  12   0       92.05       93.88     23.20 o 
   3  12   0     1334.89     1250.52     57.98 o 
   4  12   0     4251.22     4170.93     77.66 o 
   5  12   0     1484.36     1512.83     42.95 o 
   6  12   0      201.61      246.83     41.13 o 
   7  12   0       63.41       81.79     17.60 o 
   8  12   0      443.84      479.57     51.80 o 
   9  12   0      287.36      342.42     51.18 o 
   1  13   0       17.97       17.49     10.55 o 
   2  13   0        2.13        3.25      7.39 o 
   3  13   0      335.23      328.59     18.02 o 
   4  13   0        6.40       11.74      6.79 o 
   5  13   0       31.42       32.28      8.29 o 
   6  13   0        5.02        0.61      9.91 o 
   7  13   0        0.74       13.84     11.85 o 
   8  13   0        0.45       -3.65     16.45 o 
   0  14   0     8572.96     9049.17    186.04 o 
   1  14   0     3640.07     3730.54     83.18 o 
   2  14   0       14.52       11.88     10.34 o 
   3  14   0     1341.55     1409.60     42.10 o 
   4  14   0     3674.87     3615.73    109.81 o 
   5  14   0     1517.39     1625.89     39.70 o 
   6  14   0      271.36      299.85     30.08 o 
   7  14   0       31.67       85.21     18.94 o 
   8  14   0      316.22      378.37     51.79 o 
   1  15   0      450.32      412.60     30.36 o 
   2  15   0      825.19      801.91     58.83 o 
   3  15   0      444.91      476.34     35.04 o 
   4  15   0      156.16      167.84     18.66 o 
   5  15   0        3.08        3.20     10.10 o 
   6  15   0       24.54       41.98     15.25 o 
   7  15   0       68.03       80.03     20.19 o 
   0  16   0     1174.05     1125.60     70.12 o 
   1  16   0      324.40      314.95     27.34 o 
   2  16   0       71.40       68.79     16.55 o 
   3  16   0      823.69      727.11     41.03 o 
   4  16   0     1239.08     1380.63     45.57 o 
   5  16   0      534.82      567.47     37.74 o 
   6  16   0        6.39       10.36     18.27 o 
   1  17   0      348.33      345.93     31.13 o 
   2  17   0      494.63      597.52     39.00 o 
   3  17   0       50.10       78.64     18.43 o 
   4  17   0       35.47       22.51     12.66 o 
   5  17   0      204.18      180.21     26.43 o 
   6  17   0      507.22      565.50     59.11 o 
   0  18   0      708.81      752.10     62.78 o 
   1  18   0      607.26      574.77     39.21 o 
   2  18   0      135.90      171.19     38.99 o 
   3  18   0       20.64        9.14     12.27 o 
   4  18   0       60.04       40.11     16.15 o 
   5  18   0      127.64      137.68     36.55 o 
   1  19   0      751.36      723.49     45.43 o 
   2  19   0     1559.35     1571.67     66.61 o 
   3  19   0     1367.06     1500.80     65.10 o 
   0  20   0      123.08      135.85     37.16 o 
   1  20   0       55.41       69.51     19.86 o 
 -11   1   1       77.42       81.04     19.82 o 
 -10   1   1        0.67       -0.53      9.95 o 
  -9   1   1      699.91      640.45     37.70 o 
  -8   1   1     3558.58     3451.41     78.45 o 
  -7   1   1     2826.37     2705.18    124.35 o 
  -6   1   1      568.15      600.96     14.84 o 
  -5   1   1     3841.99     3928.33     79.15 o 
  -4   1   1    11357.83    11988.16    289.21 o 
  -3   1   1    14576.04    14808.18    559.93 o 
  -2   1   1    11127.77    12034.40    444.06 o 
  -1   1   1        0.61       11.66      1.45 o 
   0   1   1    20964.08    21799.58    794.33 o 
   1   1   1    33580.75    33938.62   2727.61 o 
   2   1   1    67734.12    68398.96   3087.62 o 
   3   1   1     3367.41     3589.74    100.67 o 
   4   1   1     6361.71     6548.17    152.89 o 
   5   1   1    14498.00    15056.00    383.70 o 
   6   1   1     6112.58     6150.23    270.41 o 
   7   1   1      270.47      271.33     16.93 o 
   8   1   1      460.79      488.84     31.88 o 
   9   1   1      623.47      676.44     39.64 o 
  10   1   1      551.34      534.76     37.92 o 
  11   1   1       52.24       45.08     17.66 o 
 -11   2   1        9.10       28.29     14.63 o 
 -10   2   1       15.79       36.55     14.65 o 
  -9   2   1      137.62      157.63     35.03 o 
  -8   2   1      110.24      117.20     18.74 o 
  -7   2   1      333.96      336.40     23.91 o 
  -6   2   1     1768.25     1745.92     40.71 o 
  -5   2   1      593.86      573.10     13.35 o 
  -4   2   1      405.54      474.47     15.93 o 
  -3   2   1     3262.60     3694.65    130.47 o 
  -2   2   1     4482.85     5172.54     76.89 o 
  -1   2   1     1073.07     1279.23     27.51 o 
   0   2   1        7.43       46.86      4.82 o 
   1   2   1     1071.29     1391.26     66.65 o 
   2   2   1     6788.84     6975.73    150.23 o 
   3   2   1    16965.44    18062.13    378.31 o 
   4   2   1     1443.65     1457.66     31.02 o 
   5   2   1       24.88       35.47      5.94 o 
   6   2   1      541.47      514.31     21.33 o 
   7   2   1      157.92      130.39     13.62 o 
   8   2   1        2.34        6.09      9.51 o 
   9   2   1       86.08       77.50     17.44 o 
  10   2   1        2.02       -0.43     10.23 o 
  11   2   1       65.82       77.66     20.38 o 
 -11   3   1       38.95       53.97     17.84 o 
 -10   3   1        0.55        5.67     21.93 o 
  -9   3   1      443.12      400.87     30.59 o 
  -8   3   1      491.34      437.49     29.29 o 
  -7   3   1     1360.04     1328.84     46.67 o 
  -6   3   1     1563.10     1586.65     57.44 o 
  -5   3   1      162.99      161.18      7.99 o 
  -4   3   1     7858.07     8010.73    176.20 o 
  -3   3   1     2728.78     2567.42     60.93 o 
  -2   3   1     6602.14     6887.53    113.01 o 
  -1   3   1     1912.99     1958.99     48.90 o 
   0   3   1      332.16      585.04     19.66 o 
   1   3   1     3154.33     2625.30    241.57 o 
   2   3   1     3974.35     3725.26     27.13 o 
   3   3   1      227.34      271.86      8.11 o 
   4   3   1     8527.54     9700.52    171.51 o 
   5   3   1     6793.70     6885.65    148.54 o 
   6   3   1     4339.11     4212.46    123.10 o 
   7   3   1       15.54       26.17      8.01 o 
   8   3   1      497.55      530.32     33.81 o 
   9   3   1      958.63      916.75     46.34 o 
  10   3   1      511.40      449.73     51.80 o 
  11   3   1       38.12       36.12     15.89 o 
 -11   4   1      111.22       77.07     20.03 o 
 -10   4   1      505.14      490.50     36.62 o 
  -9   4   1     1192.98     1186.52     50.83 o 
  -8   4   1      307.05      306.51     24.98 o 
  -7   4   1      762.39      701.30     25.80 o 
  -6   4   1     4714.32     4671.89    109.82 o 
  -5   4   1     6344.85     6169.59    159.98 o 
  -4   4   1     1204.50     1176.48     29.02 o 
  -3   4   1      171.84      234.24      7.43 o 
  -2   4   1     3873.60     3329.54    108.84 o 
  -1   4   1     6261.70     5988.56    158.10 o 
   0   4   1     2560.33     2167.01     27.40 o 
   1   4   1      104.18      207.71     13.11 o 
   2   4   1    14093.07    14844.82    467.58 o 
   3   4   1     5792.21     5574.50     90.10 o 
   4   4   1     1073.70      795.71     15.63 o 
   5   4   1      280.68      281.15     12.01 o 
   6   4   1     2306.34     2114.24     75.01 o 
   7   4   1     1620.48     1512.27     51.43 o 
   8   4   1      959.03      955.17     44.38 o 
   9   4   1      477.55      429.14     36.56 o 
  10   4   1       21.12       51.41     16.98 o 
 -11   5   1        1.53       15.94     14.14 o 
 -10   5   1        0.04        2.08     10.83 o 
  -9   5   1       14.01       18.25     10.98 o 
  -8   5   1       92.39       99.32     31.98 o 
  -7   5   1       66.48       71.94      8.84 o 
  -6   5   1       16.63       31.78      6.16 o 
  -5   5   1     2152.26     2308.01     55.54 o 
  -4   5   1      805.27      713.08     14.80 o 
  -3   5   1     1320.56     1402.80     22.91 o 
  -2   5   1      439.46      416.83     11.05 o 
  -1   5   1     2331.70     2440.55     84.98 o 
   0   5   1     2586.37     3069.14     76.47 o 
   1   5   1     8717.42     9675.09    196.91 o 
   2   5   1     4134.47     4839.93    154.10 o 
   3   5   1       15.30       18.03      3.15 o 
   4   5   1       78.44      121.87      9.14 o 
   5   5   1      744.08      690.98     29.64 o 
   6   5   1      986.30      986.23     29.98 o 
   7   5   1        9.52       12.93      7.23 o 
   8   5   1       83.31       94.61     18.39 o 
   9   5   1      194.67      199.52     26.86 o 
  10   5   1       27.13       33.67     14.78 o 
 -11   6   1      236.06      253.69     32.30 o 
 -10   6   1      372.66      401.93     33.53 o 
  -9   6   1      845.52      865.67     44.18 o 
  -8   6   1      201.81      200.88     24.07 o 
  -7   6   1     1214.12     1184.94     28.50 o 
  -6   6   1     5355.81     5565.57    142.94 o 
  -5   6   1    11285.01    11653.82    341.43 o 
  -4   6   1     2321.26     2180.84     59.46 o 
  -3   6   1     6468.59     7228.46    147.41 o 
  -2   6   1    23986.67    25484.81    728.56 o 
  -1   6   1    51695.74    51053.64   2619.70 o 
   0   6   1    27302.56    27227.30    241.47 o 
   1   6   1       56.41       78.08      5.05 o 
   2   6   1     6351.65     5982.90    326.57 o 
   3   6   1    12678.18    12920.29    383.13 o 
   4   6   1     8471.30     8627.13    133.06 o 
   5   6   1     1521.10     1467.75     33.18 o 
   6   6   1       56.58       37.01     14.73 o 
   7   6   1     1773.30     1701.23     42.89 o 
   8   6   1     1639.07     1584.30     56.92 o 
   9   6   1      345.01      350.17     31.92 o 
  10   6   1        0.30        3.21     11.85 o 
 -11   7   1        3.78        1.87     12.04 o 
 -10   7   1        0.08       -0.06     11.26 o 
  -9   7   1       12.54       12.16     11.61 o 
  -8   7   1       15.65       15.71     12.49 o 
  -7   7   1        4.28        2.31      5.04 o 
  -6   7   1       27.26       33.46      6.76 o 
  -5   7   1      397.74      410.57     13.62 o 
  -4   7   1     1318.05     1361.40     43.08 o 
  -3   7   1     1192.80     1256.28     26.71 o 
  -2   7   1      463.43      465.68     14.61 o 
  -1   7   1     1125.81     1158.17     25.29 o 
   0   7   1        0.74       32.23     15.21 o 
   1   7   1      443.50      386.39     10.80 o 
   2   7   1      434.23      472.09     12.41 o 
   3   7   1      352.14      345.32     15.56 o 
   4   7   1      134.06      152.89      9.02 o 
   5   7   1       26.13       37.12      5.77 o 
   6   7   1       85.29      111.41     10.96 o 
   7   7   1        9.66       18.39      7.99 o 
   8   7   1       45.81       67.35     16.11 o 
   9   7   1        0.01        3.22     10.23 o 
  10   7   1        0.34       11.57     12.92 o 
 -10   8   1      501.57      513.67     37.61 o 
  -9   8   1      710.97      740.07     52.42 o 
  -8   8   1      301.39      348.01     29.55 o 
  -7   8   1      338.12      348.48     17.15 o 
  -6   8   1     4123.90     4295.91    152.92 o 
  -5   8   1     9654.71    10188.12    298.94 o 
  -4   8   1     4591.08     4546.13    109.52 o 
  -3   8   1      521.25      557.85     14.77 o 
  -2   8   1     9037.66     9516.92    258.24 o 
  -1   8   1    14266.47    14714.47    156.56 o 
   0   8   1     8986.38     9691.35    157.38 o 
   1   8   1        3.07       14.08      4.33 o 
   2   8   1     6233.54     6340.67    119.59 o 
   3   8   1     8800.42     8753.15    241.12 o 
   4   8   1     6389.17     6273.37    144.28 o 
   5   8   1      747.22      756.13     19.36 o 
   6   8   1      418.45      452.04     19.03 o 
   7   8   1     1543.24     1594.82     43.64 o 
   8   8   1     1394.14     1276.83     52.09 o 
   9   8   1      233.17      216.34     28.16 o 
  10   8   1        7.57       30.20     15.72 o 
 -10   9   1        1.56        6.44     13.09 o 
  -9   9   1       73.97       93.25     19.80 o 
  -8   9   1       44.68       71.87     17.17 o 
  -7   9   1      108.61      156.98     13.95 o 
  -6   9   1      325.30      323.37     16.35 o 
  -5   9   1      121.64      113.91      9.39 o 
  -4   9   1     1707.08     1637.69     42.29 o 
  -3   9   1     1569.55     1631.21     30.92 o 
  -2   9   1     1355.57     1433.31     33.74 o 
  -1   9   1      714.55      729.49     23.22 o 
   0   9   1     1527.22     1510.48     44.66 o 
   1   9   1     2197.71     2241.79     50.54 o 
   2   9   1     2167.93     2010.28     39.10 o 
   3   9   1       68.68       75.87      8.37 o 
   4   9   1      139.15      140.51      9.94 o 
   5   9   1      839.08      805.01     53.03 o 
   6   9   1     1351.00     1309.76     31.88 o 
   7   9   1       37.00       41.56     10.38 o 
   8   9   1      116.86      116.66     20.99 o 
   9   9   1      204.63      214.81     28.42 o 
 -10  10   1      145.83      151.52     25.41 o 
  -9  10   1      269.83      288.46     31.18 o 
  -8  10   1       60.85       61.52     15.61 o 
  -7  10   1       64.60       82.87     13.05 o 
  -6  10   1     1216.48     1214.25     30.71 o 
  -5  10   1     3016.39     2979.39     88.43 o 
  -4  10   1     1837.98     1856.54     35.24 o 
  -3  10   1      119.45      107.89      8.74 o 
  -2  10   1     1359.35     1343.77     39.95 o 
  -1  10   1     2029.71     1940.84     40.07 o 
   0  10   1     1008.25     1038.05     29.44 o 
   1  10   1        0.00        4.22      5.55 o 
   2  10   1     1594.18     1679.47     27.04 o 
   3  10   1     5392.35     5095.17    153.57 o 
   4  10   1     1935.84     1988.19     66.25 o 
   5  10   1        8.95       11.02      5.61 o 
   6  10   1      726.64      726.09     28.71 o 
   7  10   1      519.70      525.07     26.99 o 
   8  10   1      404.34      369.27     46.31 o 
   9  10   1       83.97       71.89     28.02 o 
  -9  11   1      216.69      220.14     28.39 o 
  -8  11   1      907.63      932.41     45.69 o 
  -7  11   1     1251.16     1209.22     68.27 o 
  -6  11   1     1107.94     1036.45     29.39 o 
  -5  11   1       65.87       85.11      9.36 o 
  -4  11   1      345.31      374.01     14.93 o 
  -3  11   1     3276.66     3212.35     94.41 o 
  -2  11   1     2960.06     2895.24     51.85 o 
  -1  11   1      171.83      177.06     15.23 o 
   0  11   1     2523.22     2110.05     88.89 o 
   1  11   1     4264.91     3709.43    418.98 o 
   2  11   1     3104.18     3089.67     81.23 o 
   3  11   1       47.87       52.66     11.96 o 
   4  11   1      568.52      511.08     19.89 o 
   5  11   1     3682.15     3697.39    162.14 o 
   6  11   1     2425.22     2375.14    100.27 o 
   7  11   1      187.50      208.97     26.00 o 
   8  11   1      290.48      283.32     45.70 o 
   9  11   1      477.46      497.85     56.06 o 
  -9  12   1        0.49       -6.70     17.67 o 
  -8  12   1        3.32       -4.75     10.31 o 
  -7  12   1       95.37      102.99     15.70 o 
  -6  12   1      112.25      122.89     13.27 o 
  -5  12   1        9.77       22.26      6.80 o 
  -4  12   1      190.08      195.83     12.61 o 
  -3  12   1      205.00      248.23     14.78 o 
  -2  12   1     1907.86     1887.99     44.00 o 
  -1  12   1     1488.35     1486.93     39.09 o 
   0  12   1      945.93      915.18     37.94 o 
   1  12   1       84.57      105.30     15.94 o 
   2  12   1      309.37      265.40     29.25 o 
   3  12   1      130.77      137.03     12.86 o 
   4  12   1      448.77      425.36     20.67 o 
   5  12   1       52.21       63.89     11.65 o 
   6  12   1        5.19        5.08     10.06 o 
   7  12   1        9.05       25.89     12.92 o 
   8  12   1        1.92       16.45     17.06 o 
  -9  13   1      119.15      165.71     38.99 o 
  -8  13   1      519.80      658.75     58.50 o 
  -7  13   1      633.20      732.61     40.48 o 
  -6  13   1       60.20       58.24     10.83 o 
  -5  13   1      376.23      406.32     17.47 o 
  -4  13   1     5079.93     4737.33     96.60 o 
  -3  13   1     5101.34     5301.98    139.85 o 
  -2  13   1     3467.93     3389.09     61.74 o 
  -1  13   1       13.61       30.19      8.82 o 
   0  13   1     3040.98     3254.12     74.53 o 
   1  13   1    10510.88    10601.33    225.85 o 
   2  13   1    10769.36    10990.02    142.69 o 
   3  13   1     2583.56     2728.83     85.19 o 
   4  13   1     1375.23     1311.35     55.99 o 
   5  13   1     2465.71     2568.83    102.67 o 
   6  13   1     1852.72     1993.83     65.96 o 
   7  13   1      205.64      215.97     27.76 o 
   8  13   1        8.82       21.32     20.71 o 
  -8  14   1       24.51       49.34     24.37 o 
  -7  14   1       47.45       89.55     19.38 o 
  -6  14   1       46.44       54.46     20.10 o 
  -5  14   1        0.69       12.05      8.75 o 
  -4  14   1      108.92      109.63     15.69 o 
  -3  14   1       27.34       32.18     10.43 o 
  -2  14   1      565.47      547.76     27.22 o 
  -1  14   1     1019.01      893.58     42.99 o 
   0  14   1      641.83      636.13     35.66 o 
   1  14   1       65.10       71.69     16.15 o 
   2  14   1      372.42      383.11     28.87 o 
   3  14   1      259.95      279.72     27.53 o 
   4  14   1      290.80      304.90     18.86 o 
   5  14   1      275.47      280.28     22.37 o 
   6  14   1       17.89        4.49     12.04 o 
   7  14   1        3.08        9.06     12.90 o 
  -7  15   1      838.04      932.58     70.10 o 
  -6  15   1      309.22      309.53     45.70 o 
  -5  15   1       71.55       90.82     14.65 o 
  -4  15   1      777.14      808.71     33.88 o 
  -3  15   1     2218.66     2155.50     54.53 o 
  -2  15   1     1899.71     1886.91     50.56 o 
  -1  15   1      271.04      273.42     27.73 o 
   0  15   1      531.17      486.65     32.10 o 
   1  15   1     2676.76     2538.53     71.66 o 
   2  15   1     2199.84     2114.40     66.46 o 
   3  15   1       30.42       42.64     14.65 o 
   4  15   1     1000.59     1051.45     38.83 o 
   5  15   1     1952.55     2017.31     60.87 o 
   6  15   1      821.81      955.17     49.11 o 
   7  15   1       93.66      127.63     24.77 o 
  -7  16   1       18.59       28.02     22.54 o 
  -6  16   1      127.49      162.66     37.16 o 
  -5  16   1      207.38      242.97     23.27 o 
  -4  16   1       55.37       57.50     12.92 o 
  -3  16   1        0.41        2.75      8.17 o 
  -2  16   1      259.76      296.36     29.83 o 
  -1  16   1      646.41      637.81     37.71 o 
   0  16   1      232.22      233.91     27.14 o 
   1  16   1        8.32        5.40      8.92 o 
   2  16   1      359.53      362.66     50.88 o 
   3  16   1      668.76      665.53     40.02 o 
   4  16   1      132.25      178.68     25.63 o 
   5  16   1        7.72        1.98     11.41 o 
   6  16   1      286.23      320.77     33.77 o 
  -6  17   1       45.07       48.13     25.59 o 
  -5  17   1       63.14       67.64     14.88 o 
  -4  17   1      353.99      392.00     27.06 o 
  -3  17   1      475.16      499.71     67.64 o 
  -2  17   1      271.71      260.75     29.72 o 
  -1  17   1        3.73        3.52      9.21 o 
   0  17   1      466.37      450.98     33.39 o 
   1  17   1      941.64      923.40     47.63 o 
   2  17   1      676.39      683.01     41.70 o 
   3  17   1       11.62       30.77     14.20 o 
   4  17   1      169.80      182.96     26.67 o 
   5  17   1      341.89      354.31     35.74 o 
  -5  18   1      595.07      644.46     43.31 o 
  -4  18   1      225.81      241.94     30.69 o 
  -3  18   1       16.15       18.95     13.76 o 
  -2  18   1      728.27      833.82     47.55 o 
  -1  18   1     1026.16     1120.81     53.88 o 
   0  18   1      416.68      439.26     34.44 o 
   1  18   1        3.22       10.05     11.97 o 
   2  18   1      600.43      695.59     43.95 o 
   3  18   1      853.77      837.08     48.02 o 
   4  18   1      491.12      530.36     39.34 o 
  -3  19   1       14.46       20.73     13.70 o 
  -2  19   1        0.26       -9.80     11.53 o 
  -1  19   1       34.51       38.33     15.06 o 
   0  19   1      118.23      124.90     23.68 o 
   1  19   1      150.78      142.75     25.13 o 
   2  19   1       40.84        3.68     12.29 o 
   3  19   1        1.60       14.62     14.65 o 
  -1  20   1     1462.68     1532.44     92.38 o 
   0  20   1      628.37      666.48     46.52 o 
 -12   0   2       66.49       63.96     29.85 o 
 -11   0   2      576.27      563.72     56.07 o 
 -10   0   2      249.19      307.08     45.09 o 
  -9   0   2       42.94      124.88     29.24 o 
  -8   0   2     1232.84     1303.36     67.09 o 
  -7   0   2     4695.17     4299.98    112.67 o 
  -6   0   2     4269.90     4396.01    178.56 o 
  -5   0   2      289.71      262.35      9.50 o 
  -4   0   2     1215.99     1234.62     43.96 o 
  -3   0   2    38189.22    39026.70    298.74 o 
  -2   0   2     9065.15    10892.90    616.35 o 
   0   0   2     1122.81     1527.29     21.52 o 
   1   0   2      485.94      435.46      8.24 o 
   2   0   2    15914.60    16381.49    628.22 o 
   3   0   2    18337.01    19964.01    844.25 o 
   4   0   2    14386.91    15602.96    941.85 o 
   5   0   2       94.30       89.06     12.14 o 
   6   0   2     3482.44     3557.05    243.06 o 
   7   0   2     6008.05     6335.25    208.31 o 
   8   0   2      454.13      442.43     43.88 o 
   9   0   2       57.85       40.21     19.49 o 
  10   0   2      224.96      210.80     41.43 o 
 -12   1   2        6.47        9.40     13.16 o 
 -11   1   2        2.87        9.14     12.06 o 
 -10   1   2       30.19       48.73     15.94 o 
  -9   1   2        0.56      -11.69     13.40 o 
  -8   1   2      791.14      684.00     35.13 o 
  -7   1   2       26.32       38.04     10.98 o 
  -6   1   2      848.24      915.00     36.86 o 
  -5   1   2     1468.49     1476.02     23.55 o 
  -4   1   2     3216.29     3617.89    151.53 o 
  -3   1   2      171.92      255.91     21.82 o 
  -2   1   2     9933.57    10948.66     52.95 o 
  -1   1   2      904.87     1350.69     65.12 o 
   0   1   2      142.23      315.98      6.92 o 
   1   1   2     7419.23     8285.56    397.32 o 
   2   1   2     1702.35     1878.96     26.66 o 
   3   1   2      336.68      306.26     10.88 o 
   4   1   2     1688.87     1674.50     27.38 o 
   5   1   2     1460.69     1455.50     37.44 o 
   6   1   2        0.33        3.02      4.73 o 
   7   1   2       36.59       23.78      7.60 o 
   8   1   2       34.28       35.91     13.52 o 
   9   1   2        0.28        6.70     10.77 o 
  10   1   2        0.26        8.28     11.17 o 
 -11   2   2      624.59      663.85     43.30 o 
 -10   2   2      385.82      436.52     34.01 o 
  -9   2   2       10.65       14.71     11.56 o 
  -8   2   2      166.34      148.97     20.19 o 
  -7   2   2     4186.43     4000.40     77.03 o 
  -6   2   2     5070.51     5000.01    110.46 o 
  -5   2   2     3783.28     4180.81    175.19 o 
  -4   2   2       14.05       39.27      4.79 o 
  -3   2   2     9851.08     9697.69    176.63 o 
  -2   2   2     5519.49     5230.82     77.59 o 
  -1   2   2      627.34      638.18      9.37 o 
   0   2   2    11242.96    12222.21    263.17 o 
   1   2   2     5080.32     4937.06    153.15 o 
   2   2   2     1766.81     1581.86     43.93 o 
   3   2   2     9640.94     9711.57    208.67 o 
   4   2   2     1457.50     1567.06     23.50 o 
   5   2   2     2048.06     1981.05     32.72 o 
   6   2   2     4337.44     4365.55    160.32 o 
   7   2   2     2401.49     2396.53     52.96 o 
   8   2   2      863.85      795.93     41.35 o 
   9   2   2      113.89      148.01     23.88 o 
  10   2   2      333.94      347.36     35.50 o 
 -11   3   2        3.37       -2.13     11.63 o 
 -10   3   2      481.63      467.76     35.65 o 
  -9   3   2      629.05      615.01     36.63 o 
  -8   3   2       41.98       57.43     14.20 o 
  -7   3   2        3.31       -4.26      7.17 o 
  -6   3   2       77.27       57.08      7.60 o 
  -5   3   2     3370.89     3322.83    107.35 o 
  -4   3   2     2632.28     2429.93     58.28 o 
  -3   3   2     3464.96     3594.22     72.39 o 
  -2   3   2      205.20      209.85      7.87 o 
  -1   3   2     5754.57     5439.69     68.37 o 
   0   3   2     2051.22     1819.55     57.96 o 
   1   3   2     1502.53     1304.23     29.30 o 
   2   3   2       97.95       95.17      7.04 o 
   3   3   2     4660.41     4826.05    108.36 o 
   4   3   2     4112.02     3941.41     53.30 o 
   5   3   2     3681.08     3732.81     88.84 o 
   6   3   2      212.72      194.97     12.71 o 
   7   3   2      872.90      821.67     30.00 o 
   8   3   2     1152.06     1129.43     65.24 o 
   9   3   2      346.03      310.53     31.85 o 
  10   3   2        5.28        4.87     12.06 o 
 -11   4   2       90.78      101.84     21.67 o 
 -10   4   2       59.33       66.34     18.12 o 
  -9   4   2        7.62        9.67     10.06 o 
  -8   4   2      245.71      223.21     17.21 o 
  -7   4   2      943.89      879.90     29.10 o 
  -6   4   2      667.10      702.22     22.00 o 
  -5   4   2       15.09       27.09      3.85 o 
  -4   4   2      270.07      277.74      8.62 o 
  -3   4   2     2545.22     2573.35     24.51 o 
  -2   4   2    10435.87     9733.86    605.72 o 
  -1   4   2     1513.92     1646.91     48.37 o 
   0   4   2     2019.70     2020.16     42.51 o 
   1   4   2     6160.34     6129.78    120.09 o 
   2   4   2     5447.99     5101.42    292.92 o 
   3   4   2      717.66      700.28     13.48 o 
   4   4   2      424.99      415.88     11.61 o 
   5   4   2       97.82       94.48      9.47 o 
   6   4   2     1023.39      997.89     35.56 o 
   7   4   2      508.11      478.73     23.64 o 
   8   4   2      238.09      225.11     26.47 o 
   9   4   2       16.14       24.90     13.56 o 
  10   4   2      272.75      288.62     33.60 o 
 -11   5   2        6.04       -6.70     11.10 o 
 -10   5   2      772.31      714.33     42.61 o 
  -9   5   2     1554.72     1461.70     55.63 o 
  -8   5   2      981.59      994.28     52.70 o 
  -7   5   2      312.07      292.15     18.10 o 
  -6   5   2      489.44      471.56     16.41 o 
  -5   5   2     2338.85     2042.08     48.69 o 
  -4   5   2     8064.32     8050.80    210.24 o 
  -3   5   2     8502.43     9093.54    162.61 o 
  -2   5   2      370.05      306.06      9.44 o 
  -1   5   2    15137.71    15984.54    533.26 o 
   0   5   2    27706.88    27466.10    536.19 o 
   1   5   2     8317.08     8413.94    148.94 o 
   2   5   2        3.22        8.92      2.90 o 
   3   5   2     1713.19     1396.55     76.57 o 
   4   5   2     9565.87     9255.83    178.70 o 
   5   5   2     4324.11     4148.42     50.21 o 
   6   5   2      328.55      311.41     15.60 o 
   7   5   2      515.51      518.83     24.57 o 
   8   5   2     1804.26     1727.91     60.58 o 
   9   5   2      558.80      546.48     37.70 o 
  10   5   2       78.91       84.56     20.86 o 
 -11   6   2        0.43       14.57     15.00 o 
 -10   6   2        0.28        3.62     11.84 o 
  -9   6   2       11.81        8.94     12.49 o 
  -8   6   2        6.65       16.04      7.82 o 
  -7   6   2       12.98       30.90      8.42 o 
  -6   6   2       19.40       34.45      6.66 o 
  -5   6   2      281.11      286.68     10.65 o 
  -4   6   2       46.51       48.15      5.33 o 
  -3   6   2      792.19      846.36     19.54 o 
  -2   6   2     2328.32     2645.90     82.46 o 
  -1   6   2       32.09       47.64      4.61 o 
   0   6   2      163.22      183.17     10.43 o 
   1   6   2      971.56     1056.51     16.45 o 
   2   6   2      165.16      175.84      7.69 o 
   3   6   2       16.53       14.14      3.61 o 
   4   6   2      243.44      282.56     10.85 o 
   5   6   2        2.80        7.71      4.67 o 
   6   6   2        2.89        8.26      5.27 o 
   7   6   2        0.10        4.67      6.75 o 
   8   6   2       11.40       14.78     11.79 o 
   9   6   2        3.18       -0.78     10.74 o 
  10   6   2        4.99       22.72     13.13 o 
 -11   7   2        0.90        3.54     13.52 o 
 -10   7   2      339.96      332.67     33.60 o 
  -9   7   2     1230.68     1202.56     51.29 o 
  -8   7   2     1326.67     1269.41     38.42 o 
  -7   7   2        0.74        9.70      5.79 o 
  -6   7   2     1476.69     1499.01     49.12 o 
  -5   7   2     6035.77     6063.97    182.20 o 
  -4   7   2    10281.87    10557.91    211.48 o 
  -3   7   2     8298.01     8599.06    178.70 o 
  -2   7   2       46.83       64.41      5.99 o 
  -1   7   2    27261.79    27984.50    361.11 o 
   0   7   2    46169.41    45959.66    217.82 o 
   1   7   2    12500.19    13859.59    103.09 o 
   2   7   2      463.37      549.43     15.32 o 
   3   7   2     2721.33     2518.34     46.98 o 
   4   7   2     8352.60     8159.04    180.92 o 
   5   7   2     4036.33     3986.35     73.46 o 
   6   7   2      900.28      839.36     28.65 o 
   7   7   2      219.29      253.31     19.67 o 
   8   7   2      931.37      990.75     51.51 o 
   9   7   2      365.15      367.68     33.31 o 
  10   7   2       71.32       77.84     19.80 o 
 -11   8   2        0.24       12.18     13.78 o 
 -10   8   2        1.30       -1.96     11.27 o 
  -9   8   2      130.04      116.79     20.86 o 
  -8   8   2       31.91       53.76     11.17 o 
  -7   8   2      164.26      188.66     14.30 o 
  -6   8   2        1.86        0.97      4.53 o 
  -5   8   2      559.91      573.02     16.28 o 
  -4   8   2     2409.04     2405.88     57.97 o 
  -3   8   2     3221.38     3410.48     72.41 o 
  -2   8   2     3384.74     3681.26    115.10 o 
  -1   8   2        7.65       10.83      8.15 o 
   0   8   2      439.11      474.88     29.32 o 
   1   8   2     2882.42     2974.84     34.55 o 
   2   8   2     3119.06     3271.60     38.97 o 
   3   8   2     3249.35     3274.56     79.41 o 
   4   8   2      412.17      409.84     15.90 o 
   5   8   2        2.15        6.80      5.17 o 
   6   8   2       93.21      103.41     11.69 o 
   7   8   2        8.87       17.00      8.70 o 
   8   8   2      131.51      182.84     25.24 o 
   9   8   2        0.02        9.40     11.97 o 
 -10   9   2      301.72      262.72     31.61 o 
  -9   9   2     1153.28     1109.33     64.93 o 
  -8   9   2      887.42      852.51     41.81 o 
  -7   9   2      609.28      566.88     21.92 o 
  -6   9   2      306.18      271.96     14.99 o 
  -5   9   2     4155.35     4194.97    106.50 o 
  -4   9   2     8161.68     8079.81    202.27 o 
  -3   9   2     3387.99     3735.70    111.07 o 
  -2   9   2        0.56       18.19      4.63 o 
  -1   9   2     2607.94     2606.87     44.69 o 
   0   9   2     3709.87     3553.72     52.89 o 
   1   9   2     1331.72     1237.48     25.96 o 
   2   9   2      149.61      184.78     10.31 o 
   3   9   2     5577.68     5626.93    118.38 o 
   4   9   2     7257.46     6539.64    529.89 o 
   5   9   2     1818.21     1799.07     36.45 o 
   6   9   2        6.40        7.21      6.53 o 
   7   9   2      519.16      494.51     33.05 o 
   8   9   2      917.56      909.50     69.49 o 
   9   9   2      316.84      305.87     48.74 o 
 -10  10   2       63.48       99.98     21.32 o 
  -9  10   2        0.02        5.03     11.61 o 
  -8  10   2      558.95      527.77     33.78 o 
  -7  10   2     1647.36     1641.87     54.42 o 
  -6  10   2     1334.23     1319.01     32.08 o 
  -5  10   2        1.17        2.06      3.98 o 
  -4  10   2       13.99       17.89      4.97 o 
  -3  10   2     1114.23     1042.39     33.01 o 
  -2  10   2     2048.01     1971.00     32.27 o 
  -1  10   2     1233.74     1148.55     31.18 o 
   0  10   2      660.29      659.55     25.70 o 
   1  10   2     2588.27     2766.17     41.72 o 
   2  10   2     2927.57     2846.72     39.54 o 
   3  10   2       44.87       45.75      7.69 o 
   4  10   2        9.57       13.31      6.40 o 
   5  10   2     1254.69     1226.99     37.33 o 
   6  10   2     1782.08     1698.47     45.69 o 
   7  10   2     1105.29     1159.10     50.78 o 
   8  10   2      154.38      144.39     37.16 o 
   9  10   2       26.99       40.81     23.15 o 
 -10  11   2       36.07       43.00     16.78 o 
  -9  11   2      166.16      188.36     26.47 o 
  -8  11   2       52.05       77.31     17.35 o 
  -7  11   2       16.85       12.20      7.10 o 
  -6  11   2      484.59      524.46     24.45 o 
  -5  11   2     2153.42     2139.42     40.28 o 
  -4  11   2      732.08      771.81     20.76 o 
  -3  11   2       46.27       46.34      7.72 o 
  -2  11   2      947.58      922.21     29.63 o 
  -1  11   2     4429.30     4233.74     77.58 o 
   0  11   2     3685.23     3644.80     68.54 o 
   1  11   2     2063.93     2006.96     54.38 o 
   2  11   2       20.05       38.90      8.67 o 
   3  11   2     1124.63     1085.38     40.43 o 
   4  11   2     1069.63     1091.50     55.05 o 
   5  11   2      871.62      843.02     32.42 o 
   6  11   2       41.09       62.38     12.57 o 
   7  11   2      223.07      233.17     27.84 o 
   8  11   2      134.69      191.90     40.82 o 
  -9  12   2       10.07        9.18     12.90 o 
  -8  12   2      412.26      454.66     58.50 o 
  -7  12   2     1891.97     1957.05     79.52 o 
  -6  12   2     1502.25     1583.01     62.15 o 
  -5  12   2      196.70      200.01     13.41 o 
  -4  12   2     1047.37     1160.71     26.21 o 
  -3  12   2     6200.27     6173.17    205.11 o 
  -2  12   2     5640.38     5496.00     98.16 o 
  -1  12   2     1780.77     1646.44     41.45 o 
   0  12   2        3.63        5.79      5.90 o 
   1  12   2     3340.15     3120.88     71.31 o 
   2  12   2     4469.17     4355.75    216.29 o 
   3  12   2     3776.91     3865.06    114.06 o 
   4  12   2      413.62      466.43     30.10 o 
   5  12   2      574.12      537.98     27.41 o 
   6  12   2     1584.96     1543.92     62.34 o 
   7  12   2     1074.44     1189.16     66.15 o 
   8  12   2      195.86      218.72     42.65 o 
  -9  13   2        3.80      -11.57     16.45 o 
  -8  13   2        1.43       -8.25     10.31 o 
  -7  13   2        0.77        1.78      8.03 o 
  -6  13   2        9.45       28.22     10.08 o 
  -5  13   2       13.25       10.76      7.47 o 
  -4  13   2        8.15       13.37      7.15 o 
  -3  13   2      119.49      157.04     16.75 o 
  -2  13   2      140.44      179.97     17.27 o 
  -1  13   2      130.37      119.16     14.95 o 
   0  13   2       15.16       22.97     10.93 o 
   1  13   2       24.89       36.50     12.27 o 
   2  13   2        1.54        2.59      8.39 o 
   3  13   2        9.53       18.34      8.53 o 
   4  13   2        3.44        7.34      7.83 o 
   5  13   2        8.73       19.98      9.81 o 
   6  13   2        9.67       17.08     12.47 o 
   7  13   2       64.25       84.38     19.82 o 
   8  13   2        1.22       14.62     20.71 o 
  -7  14   2     1027.14     1243.64     74.98 o 
  -6  14   2     1100.39     1177.70     44.64 o 
  -5  14   2      391.01      367.86     20.90 o 
  -4  14   2      785.04      758.47     34.75 o 
  -3  14   2     4709.63     4660.20    124.07 o 
  -2  14   2     4126.75     3891.27    111.37 o 
  -1  14   2     1334.54     1402.59     42.11 o 
   0  14   2        3.23        9.60     19.49 o 
   1  14   2     1951.34     1837.35     59.53 o 
   2  14   2     3622.24     3334.47     81.18 o 
   3  14   2     3107.23     3088.46     97.11 o 
   4  14   2      471.27      483.16     26.68 o 
   5  14   2      189.93      190.84     22.29 o 
   6  14   2      893.25      981.10     49.78 o 
   7  14   2      689.58      809.51     47.40 o 
  -7  15   2        9.44       -1.22     17.67 o 
  -6  15   2      181.08      191.83     26.06 o 
  -5  15   2      341.60      385.17     24.49 o 
  -4  15   2      110.23      139.99     17.88 o 
  -3  15   2       12.88        4.37      6.38 o 
  -2  15   2      325.01      314.23     22.69 o 
  -1  15   2     1050.94      988.50     45.41 o 
   0  15   2     1253.73     1151.41     48.94 o 
   1  15   2      802.81      813.19     41.80 o 
   2  15   2       66.43       92.83     18.27 o 
   3  15   2       26.71       39.17     13.76 o 
   4  15   2      277.16      334.61     24.38 o 
   5  15   2      235.93      277.69     25.06 o 
   6  15   2       40.65       57.03     18.08 o 
  -7  16   2      487.51      530.15     54.84 o 
  -6  16   2      678.51      657.00     83.80 o 
  -5  16   2      392.12      412.32     26.63 o 
  -4  16   2        0.34       -1.86      7.89 o 
  -3  16   2      619.26      642.40     31.57 o 
  -2  16   2      968.19      929.74     51.72 o 
  -1  16   2      310.24      295.62     28.10 o 
   0  16   2       73.23       61.52     15.68 o 
   1  16   2      592.46      566.83     36.62 o 
   2  16   2      752.53      773.34     59.12 o 
   3  16   2      304.96      429.52     32.96 o 
   4  16   2        3.10       11.57     11.20 o 
   5  16   2      268.49      241.85     24.59 o 
   6  16   2      708.33      728.33     46.11 o 
  -6  17   2       31.68       55.31     18.69 o 
  -5  17   2      326.08      428.45     35.57 o 
  -4  17   2      460.60      466.40     28.48 o 
  -3  17   2      235.88      248.01     31.15 o 
  -2  17   2       25.31       40.23     14.39 o 
  -1  17   2      281.80      317.15     32.30 o 
   0  17   2      421.52      511.69     50.27 o 
   1  17   2      223.46      264.80     30.35 o 
   2  17   2       68.66       82.32     19.14 o 
   3  17   2      517.15      527.29     37.85 o 
   4  17   2      661.20      687.03     51.80 o 
   5  17   2      296.70      367.83     37.02 o 
  -5  18   2       74.40      116.20     23.21 o 
  -4  18   2      133.00      109.78     18.73 o 
  -3  18   2      494.41      482.56     36.94 o 
  -2  18   2      752.80      724.49     44.14 o 
  -1  18   2      172.21      191.00     27.35 o 
   0  18   2       41.83       40.81     14.74 o 
   1  18   2      355.00      329.15     34.47 o 
   2  18   2      420.01      382.47     35.26 o 
   3  18   2      127.26       96.75     21.24 o 
   4  18   2      119.97      124.84     23.40 o 
  -4  19   2      897.69      959.63     52.64 o 
  -3  19   2      187.74      187.70     28.59 o 
  -2  19   2       82.04       77.57     26.20 o 
  -1  19   2     1001.29     1009.11     53.88 o 
   0  19   2     1683.13     1796.87    113.44 o 
   1  19   2      949.85      946.29     52.34 o 
   2  19   2       89.04      114.41     23.77 o 
 -12   1   3        0.47       16.97     14.39 o 
 -11   1   3      447.93      443.10     35.55 o 
 -10   1   3     1139.05     1104.08     50.66 o 
  -9   1   3     2342.53     2489.18     70.34 o 
  -8   1   3       24.65       43.56     12.06 o 
  -7   1   3     3784.03     3490.75    125.10 o 
  -6   1   3     6869.68     6862.58     92.78 o 
  -5   1   3     8392.04     9002.50    260.99 o 
  -4   1   3     2675.42     2806.84    113.85 o 
  -3   1   3     2712.86     3019.91     75.05 o 
  -2   1   3    11760.70    13173.54    177.56 o 
  -1   1   3   104431.63    92713.02   2861.57 o 
   0   1   3    16329.42    16922.46    510.70 o 
   1   1   3     2907.25     3013.65     31.85 o 
   2   1   3     6797.49     6784.96     75.71 o 
   3   1   3     9512.42     9293.27    134.48 o 
   4   1   3     5021.56     4990.80    188.35 o 
   5   1   3      732.81      717.71     29.25 o 
   6   1   3       11.85        8.26      5.39 o 
   7   1   3     2769.35     2651.32     88.06 o 
   8   1   3     1519.25     1481.52     56.28 o 
   9   1   3      270.60      277.00     31.23 o 
  10   1   3        0.90        3.05     11.17 o 
 -12   2   3       50.49       56.91     18.51 o 
 -11   2   3        5.82       12.26     10.93 o 
 -10   2   3        0.02        8.50     12.23 o 
  -9   2   3       67.02       88.87     18.58 o 
  -8   2   3      157.50      184.81     31.38 o 
  -7   2   3      557.73      571.29     29.47 o 
  -6   2   3      152.47      170.33      9.77 o 
  -5   2   3     6470.69     7674.07    294.58 o 
  -4   2   3     9415.45    10344.30    377.67 o 
  -3   2   3     4630.37     4705.87     67.85 o 
  -2   2   3     1945.63     1845.54     94.44 o 
  -1   2   3     2012.18     2031.16     71.88 o 
   0   2   3     4534.25     5423.78     76.58 o 
   1   2   3     7403.69     7978.68    103.02 o 
   2   2   3     6679.30     7023.69    143.03 o 
   3   2   3      198.54      224.18     10.62 o 
   4   2   3        1.50        3.60      3.64 o 
   5   2   3     1966.11     1930.58     61.77 o 
   6   2   3     1199.31     1204.61     42.87 o 
   7   2   3       57.11       49.97      9.49 o 
   8   2   3       61.98       52.19     15.22 o 
   9   2   3      181.44      172.64     26.11 o 
  10   2   3      136.06      160.79     27.33 o 
 -12   3   3       43.85       23.31     16.30 o 
 -11   3   3      513.67      459.77     36.41 o 
 -10   3   3     1269.54     1183.99     52.82 o 
  -9   3   3      972.62      959.26     44.61 o 
  -8   3   3        0.13       12.09      9.45 o 
  -7   3   3     1563.12     1361.35     45.09 o 
  -6   3   3     4198.25     4515.77    179.61 o 
  -5   3   3    12302.80    13679.10    605.16 o 
  -4   3   3     1297.99     1365.53     34.19 o 
  -3   3   3        3.77       24.29      4.56 o 
  -2   3   3     3204.18     2727.13     29.47 o 
  -1   3   3     4782.25     4771.84     42.97 o 
   0   3   3     2333.79     2050.92     52.12 o 
   1   3   3     1026.69     1105.97     25.07 o 
   2   3   3     7450.95     7667.32    110.58 o 
   3   3   3    14944.55    15614.02    426.92 o 
   4   3   3      607.57      568.18     17.68 o 
   5   3   3        6.71       13.07      5.26 o 
   6   3   3      565.38      508.39     19.80 o 
   7   3   3      811.56      823.64     26.55 o 
   8   3   3      926.34      838.51     61.57 o 
   9   3   3      318.37      248.48     30.26 o 
  10   3   3        0.75       11.85     13.33 o 
 -11   4   3      163.42      236.16     30.75 o 
 -10   4   3        5.51        9.09     12.27 o 
  -9   4   3      449.93      392.30     22.91 o 
  -8   4   3     3761.47     3723.68    100.56 o 
  -7   4   3     4314.61     4022.29     86.65 o 
  -6   4   3      690.75      733.40     27.00 o 
  -5   4   3      557.09      487.86     23.30 o 
  -4   4   3     2662.15     2511.74     38.64 o 
  -3   4   3     6171.16     6072.46     89.13 o 
  -2   4   3     2024.22     1878.80     21.62 o 
  -1   4   3        6.36       14.64      4.73 o 
   0   4   3     4112.98     3724.05     83.04 o 
   1   4   3     6691.65     6407.99    129.38 o 
   2   4   3     1341.86     1209.00     45.21 o 
   3   4   3       70.60       85.17      7.72 o 
   4   4   3     2855.98     2834.56     81.53 o 
   5   4   3     5725.66     5760.22    158.28 o 
   6   4   3     3624.30     3404.70    164.03 o 
   7   4   3       67.56       62.51     10.27 o 
   8   4   3      355.50      343.34     29.21 o 
   9   4   3      787.31      746.17     44.16 o 
  10   4   3      324.20      309.70     34.90 o 
 -11   5   3       57.34       61.28     18.43 o 
 -10   5   3      155.43      176.91     25.61 o 
  -9   5   3        3.26       19.07      8.75 o 
  -8   5   3      401.95      385.17     33.17 o 
  -7   5   3      998.51     1036.00     32.00 o 
  -6   5   3     1732.92     1763.82     61.52 o 
  -5   5   3      450.99      421.32     11.68 o 
  -4   5   3      495.27      623.22     13.63 o 
  -3   5   3     5415.32     6086.15    139.85 o 
  -2   5   3     8873.74    10239.68    225.88 o 
  -1   5   3     4766.45     4957.95     50.51 o 
   0   5   3     3677.01     4210.74     94.21 o 
   1   5   3      553.56      603.20     12.05 o 
   2   5   3     2194.46     2052.55     60.78 o 
   3   5   3     3271.01     3289.52     61.10 o 
   4   5   3     1386.40     1400.83     30.30 o 
   5   5   3       98.36       82.71      9.80 o 
   6   5   3       17.68        9.43      5.98 o 
   7   5   3        2.46        0.28      6.52 o 
   8   5   3       38.42       56.25     15.68 o 
   9   5   3       48.60       46.60     16.37 o 
  10   5   3        2.27       -0.69     12.47 o 
 -11   6   3      199.26      247.60     31.23 o 
 -10   6   3        2.38        9.17     12.14 o 
  -9   6   3      479.90      482.98     29.24 o 
  -8   6   3     2854.22     2796.73     79.29 o 
  -7   6   3     1874.02     1771.74    114.51 o 
  -6   6   3        5.12        8.33      4.68 o 
  -5   6   3     2067.28     2032.75     43.63 o 
  -4   6   3    11892.78    11931.96    162.23 o 
  -3   6   3    10031.41    10084.61    198.67 o 
  -2   6   3     2909.03     3049.48     80.87 o 
  -1   6   3      172.46      158.80     10.19 o 
   0   6   3    10096.43    10294.89    134.33 o 
   1   6   3    22501.50    22572.03    643.81 o 
   2   6   3    18077.07    18871.13    521.46 o 
   3   6   3     1165.69     1309.16     25.85 o 
   4   6   3     2294.02     2153.44     43.40 o 
   5   6   3     3999.48     3801.27     51.38 o 
   6   6   3     2840.28     2794.49     50.60 o 
   7   6   3      258.94      255.67     20.11 o 
   8   6   3      109.53      117.40     20.68 o 
   9   6   3      403.50      376.14     33.66 o 
 -11   7   3        0.59       10.87     13.70 o 
 -10   7   3        1.97       12.12     12.44 o 
  -9   7   3       32.66       56.42     12.27 o 
  -8   7   3       19.49       24.37      8.62 o 
  -7   7   3       58.61       80.53     11.98 o 
  -6   7   3        3.74        4.77      5.16 o 
  -5   7   3       24.82       34.64      5.21 o 
  -4   7   3       23.26       17.30      3.78 o 
  -3   7   3       53.67       49.83      5.85 o 
  -2   7   3      310.16      307.24     10.66 o 
  -1   7   3      785.62      794.63     22.64 o 
   0   7   3      720.01      742.87     22.29 o 
   1   7   3       86.03       95.89      6.62 o 
   2   7   3      242.24      235.31     10.64 o 
   3   7   3      565.42      550.35     17.51 o 
   4   7   3      201.59      208.27     15.16 o 
   5   7   3       68.17       79.27      9.69 o 
   6   7   3       24.39       35.80      8.17 o 
   7   7   3       12.03       21.03      8.99 o 
   8   7   3        2.20       12.87     11.36 o 
   9   7   3        1.15       14.01     15.84 o 
 -11   8   3      283.53      383.48     36.39 o 
 -10   8   3        0.22        0.54     14.32 o 
  -9   8   3      369.23      339.89     23.36 o 
  -8   8   3     1962.50     1854.99     85.72 o 
  -7   8   3     1927.27     1958.67     81.05 o 
  -6   8   3       74.09       87.09     11.60 o 
  -5   8   3      650.37      676.73     17.99 o 
  -4   8   3     6017.58     5874.16    180.40 o 
  -3   8   3     6651.47     6654.94    185.27 o 
  -2   8   3     1605.33     1481.89     44.82 o 
  -1   8   3      115.31      125.14     11.26 o 
   0   8   3     2995.25     2626.93     28.31 o 
   1   8   3     9542.59     9609.47    215.97 o 
   2   8   3     5204.60     5463.12    118.12 o 
   3   8   3       93.24      109.14      9.66 o 
   4   8   3     2668.17     2570.72     56.43 o 
   5   8   3     3226.36     3076.64     69.32 o 
   6   8   3     1500.71     1426.20     41.05 o 
   7   8   3      181.51      216.00     25.59 o 
   8   8   3      125.12      138.90     34.73 o 
   9   8   3      477.50      447.28     51.80 o 
 -10   9   3      195.45      242.14     30.15 o 
  -9   9   3       58.62       88.71     19.19 o 
  -8   9   3      161.10      174.03     18.26 o 
  -7   9   3      417.79      451.34     28.32 o 
  -6   9   3      688.77      679.88     26.66 o 
  -5   9   3      819.10      745.94     33.35 o 
  -4   9   3       37.46       46.25      6.20 o 
  -3   9   3      625.74      670.78     20.91 o 
  -2   9   3     2582.45     2645.22     90.15 o 
  -1   9   3     3075.38     2947.87     48.71 o 
   0   9   3      717.46      707.62     24.16 o 
   1   9   3        2.50        4.58      4.55 o 
   2   9   3     1792.08     1657.50     89.87 o 
   3   9   3     2487.29     2471.18     87.40 o 
   4   9   3      208.89      239.97     18.79 o 
   5   9   3        4.30        3.24      6.52 o 
   6   9   3       90.24      116.29     15.40 o 
   7   9   3      107.08      170.18     24.27 o 
   8   9   3      105.71      116.36     32.90 o 
   9   9   3       66.37       87.11     31.07 o 
 -10  10   3        1.72       12.73     13.01 o 
  -9  10   3      369.31      347.04     31.85 o 
  -8  10   3      689.35      677.96     30.25 o 
  -7  10   3      923.26      860.36     27.49 o 
  -6  10   3       54.02       46.74      8.72 o 
  -5  10   3      669.32      649.19     21.40 o 
  -4  10   3     1874.73     1862.55     70.59 o 
  -3  10   3     2030.85     2052.27     99.41 o 
  -2  10   3      827.84      716.30     25.28 o 
  -1  10   3      172.96      169.94     13.95 o 
   0  10   3      967.08      877.16     28.39 o 
   1  10   3     2420.47     2159.67    119.72 o 
   2  10   3     1245.73     1267.77     39.31 o 
   3  10   3      249.83      217.77     17.00 o 
   4  10   3      580.38      649.33     27.46 o 
   5  10   3     1557.07     1499.76     42.85 o 
   6  10   3      766.59      707.32     31.40 o 
   7  10   3       76.04       95.83     21.02 o 
   8  10   3       41.51       71.88     29.24 o 
 -10  11   3      492.27      552.42     49.66 o 
  -9  11   3      479.39      516.54     38.09 o 
  -8  11   3       10.87       10.54      9.13 o 
  -7  11   3      783.58      863.30     52.35 o 
  -6  11   3     1575.85     1670.12     60.58 o 
  -5  11   3     1014.03     1042.49     27.42 o 
  -4  11   3      606.39      570.97     35.74 o 
  -3  11   3      390.57      412.25     20.60 o 
  -2  11   3     1440.73     1397.94     37.03 o 
  -1  11   3     4115.65     3725.66    117.78 o 
   0  11   3      328.49      325.27     18.76 o 
   1  11   3      481.01      434.92     26.50 o 
   2  11   3     1906.81     1976.48     53.46 o 
   3  11   3     1110.18     1052.49     34.58 o 
   4  11   3      587.47      647.31     29.59 o 
   5  11   3       32.21       22.60      9.57 o 
   6  11   3      226.52      209.30     21.20 o 
   7  11   3      873.39      971.84     87.78 o 
   8  11   3      454.53      450.31     54.23 o 
  -9  12   3       32.01       56.04     24.37 o 
  -8  12   3       75.18       83.83     18.12 o 
  -7  12   3        1.83       -3.99      7.47 o 
  -6  12   3      361.56      369.25     22.37 o 
  -5  12   3      709.42      713.74     24.65 o 
  -4  12   3       81.46       79.76     10.41 o 
  -3  12   3      793.47      717.65     51.47 o 
  -2  12   3      211.39      197.35     17.29 o 
  -1  12   3      337.11      333.43     19.79 o 
   0  12   3     2108.44     1997.88     82.41 o 
   1  12   3     2023.76     2085.90     59.56 o 
   2  12   3       77.29       72.48     14.86 o 
   3  12   3      164.23      170.95     17.62 o 
   4  12   3      120.84      140.85     17.07 o 
   5  12   3       59.85       82.87     13.99 o 
   6  12   3      197.75      201.96     21.13 o 
   7  12   3       11.41       12.82     13.27 o 
   8  12   3        3.36       17.67     18.88 o 
  -9  13   3      131.64      152.30     35.33 o 
  -8  13   3        9.04        2.79     10.36 o 
  -7  13   3      787.20      870.11     50.93 o 
  -6  13   3     1513.58     1658.20     76.15 o 
  -5  13   3     2276.79     2223.60     70.12 o 
  -4  13   3        1.73        5.56      6.29 o 
  -3  13   3     1813.12     1748.68     60.57 o 
  -2  13   3     5378.06     5305.35    155.67 o 
  -1  13   3     5606.71     5946.89    118.30 o 
   0  13   3     2117.89     2035.75     49.40 o 
   1  13   3       14.44       10.29      9.25 o 
   2  13   3      860.04      769.58     42.06 o 
   3  13   3     3470.22     3443.11     73.54 o 
   4  13   3     1204.78     1168.32     54.18 o 
   5  13   3      304.58      362.41     32.28 o 
   6  13   3       11.73       13.48      9.71 o 
   7  13   3      212.82      273.86     32.31 o 
  -8  14   3       25.59       68.23     26.80 o 
  -7  14   3       11.87        6.73      8.95 o 
  -6  14   3      143.67      172.31     22.38 o 
  -5  14   3      386.74      392.80     20.44 o 
  -4  14   3      531.78      560.53     54.76 o 
  -3  14   3      357.49      387.87     35.84 o 
  -2  14   3       11.44        3.73      7.43 o 
  -1  14   3       57.85       57.87     12.49 o 
   0  14   3      424.97      346.30     30.16 o 
   1  14   3      436.41      462.48     31.22 o 
   2  14   3      434.43      387.90     29.46 o 
   3  14   3      328.52      324.29     27.85 o 
   4  14   3       31.44       40.65     11.44 o 
   5  14   3        4.01        6.64      8.77 o 
   6  14   3       85.99      113.28     22.64 o 
   7  14   3       29.78       42.69     16.25 o 
  -7  15   3      266.44      292.86     25.50 o 
  -6  15   3     1115.22     1170.64     42.35 o 
  -5  15   3     1265.69     1314.03     43.70 o 
  -4  15   3      445.91      410.20     24.96 o 
  -3  15   3       44.83       37.97     10.97 o 
  -2  15   3      533.64      571.52     29.05 o 
  -1  15   3     1285.19     1252.14     42.09 o 
   0  15   3      246.34      274.04     28.20 o 
   1  15   3      308.59      299.22     27.97 o 
   2  15   3      797.00      770.60     41.98 o 
   3  15   3      998.26     1011.05     55.78 o 
   4  15   3      525.59      569.53     30.77 o 
   5  15   3        2.54        6.19      9.86 o 
   6  15   3       90.42      105.12     22.82 o 
  -7  16   3      225.98      246.06     30.78 o 
  -6  16   3       15.45       11.38     13.56 o 
  -5  16   3      164.27      198.32     27.23 o 
  -4  16   3      367.28      402.33     21.92 o 
  -3  16   3      339.96      363.10     28.88 o 
  -2  16   3      109.99      109.90     16.58 o 
  -1  16   3      164.30      197.53     26.18 o 
   0  16   3      372.87      363.65     32.90 o 
   1  16   3      389.64      400.37     46.01 o 
   2  16   3      170.77      160.10     24.08 o 
   3  16   3        3.12        9.56     11.41 o 
   4  16   3       56.42       90.72     19.61 o 
   5  16   3      329.71      379.67     28.83 o 
  -6  17   3      390.24      385.88     37.46 o 
  -5  17   3      331.13      399.32     39.60 o 
  -4  17   3       10.65        8.69      9.81 o 
  -3  17   3      115.62      143.81     19.52 o 
  -2  17   3      734.03      766.49     35.93 o 
  -1  17   3      821.51      700.99     42.21 o 
   0  17   3      245.74      239.25     28.83 o 
   1  17   3        0.09       -3.64      9.25 o 
   2  17   3      412.83      365.70     33.77 o 
   3  17   3      498.52      548.58     39.61 o 
   4  17   3      167.58      213.35     29.69 o 
  -5  18   3      148.53      222.20     31.23 o 
  -4  18   3      572.81      588.43     33.28 o 
  -3  18   3      730.62      804.57     38.29 o 
  -2  18   3      230.82      251.70     32.60 o 
  -1  18   3       29.73       31.09     13.99 o 
   0  18   3      722.19      771.34     45.68 o 
   1  18   3      895.54      913.66     76.80 o 
   2  18   3      274.52      281.09     32.96 o 
   3  18   3        1.22        1.50     10.93 o 
  -3  19   3       90.96       76.04     20.20 o 
  -2  19   3      215.61      196.66     29.51 o 
  -1  19   3      204.30      184.98     27.91 o 
   0  19   3       90.41       88.62     20.81 o 
   1  19   3        5.60       -9.67     10.93 o 
   2  19   3       30.54       34.36     16.35 o 
 -12   0   4       91.41      113.31     32.29 o 
 -11   0   4        0.67      -18.27     12.18 o 
 -10   0   4      543.74      625.28     54.24 o 
  -9   0   4     3053.60     3086.54    109.95 o 
  -8   0   4     1452.70     1524.50     71.99 o 
  -7   0   4        4.09       32.89     14.01 o 
  -6   0   4     7641.80     8200.78    143.94 o 
  -5   0   4    13997.92    14161.54    180.31 o 
  -4   0   4    12810.69    13284.37     93.23 o 
  -3   0   4      208.18      166.76     18.28 o 
  -2   0   4    23331.06    27214.87    217.17 o 
  -1   0   4    76580.50    74394.29    500.34 o 
   0   0   4    17041.66    19200.99    276.41 o 
   1   0   4    15984.04    17167.91     93.87 o 
   2   0   4      290.35      255.89     48.15 o 
   3   0   4     2987.16     3110.10     56.18 o 
   4   0   4     8263.41     7958.36    390.35 o 
   5   0   4     2954.67     2713.63    237.10 o 
   6   0   4      142.38      158.96     19.33 o 
   7   0   4      618.74      673.40     35.46 o 
   8   0   4      431.39      425.95     45.70 o 
   9   0   4      362.14      331.47     48.14 o 
 -12   1   4       39.18       57.28     16.58 o 
 -11   1   4        0.33       17.62     13.99 o 
 -10   1   4        6.28        9.37     11.10 o 
  -9   1   4       71.43       78.06     16.58 o 
  -8   1   4       28.19       38.28     11.84 o 
  -7   1   4      334.20      350.76     24.07 o 
  -6   1   4       43.39       78.37     12.23 o 
  -5   1   4      121.77      146.15      7.96 o 
  -4   1   4     5274.23     6274.20    179.68 o 
  -3   1   4     6155.08     6721.57    112.94 o 
  -2   1   4     2285.21     2780.72    255.62 o 
  -1   1   4       59.19       76.11      7.91 o 
   0   1   4        9.72        8.01      2.69 o 
   1   1   4      954.11     1034.29     12.45 o 
   2   1   4     4164.15     4167.47     42.93 o 
   3   1   4     1599.11     1647.78     28.95 o 
   4   1   4       88.20       97.82      9.65 o 
   5   1   4        0.27        3.69      9.42 o 
   6   1   4      154.93      141.11     13.09 o 
   7   1   4        1.10        5.64      6.34 o 
   8   1   4       42.11       39.38     14.39 o 
   9   1   4        8.19        2.39     10.98 o 
 -12   2   4      108.57      171.36     30.16 o 
 -11   2   4       16.62        4.54     12.70 o 
 -10   2   4     1058.77      926.58     46.76 o 
  -9   2   4     2111.13     1962.17     61.93 o 
  -8   2   4     2306.82     2247.66     61.49 o 
  -7   2   4      420.39      419.17     28.95 o 
  -6   2   4     2242.82     2192.45     51.61 o 
  -5   2   4    14623.10    15962.15    497.55 o 
  -4   2   4     9381.38     9933.25    203.25 o 
  -3   2   4     1303.75     1276.68     32.26 o 
  -2   2   4     8751.13     8772.52     60.72 o 
  -1   2   4     4976.66     5534.79    193.40 o 
   0   2   4     5255.54     4989.97     72.75 o 
   1   2   4     1334.32     1198.46     20.66 o 
   2   2   4      261.44      399.20     37.75 o 
   3   2   4     9387.84     9438.53    261.25 o 
   4   2   4     6963.22     6867.97    276.85 o 
   5   2   4     1947.28     1880.61     67.21 o 
   6   2   4      128.67      120.89     12.31 o 
   7   2   4      630.20      650.65     40.56 o 
   8   2   4      721.99      632.88     38.79 o 
   9   2   4      321.46      322.41     33.77 o 
 -12   3   4      212.79      232.83     40.52 o 
 -11   3   4      193.61      224.05     30.37 o 
 -10   3   4      467.92      548.37     36.84 o 
  -9   3   4        0.02       15.69     13.40 o 
  -8   3   4     1318.66     1207.41     70.14 o 
  -7   3   4     2875.47     2686.57    103.27 o 
  -6   3   4     4360.07     4609.09    339.64 o 
  -5   3   4        5.20       16.14      4.48 o 
  -4   3   4      888.43      947.73     16.08 o 
  -3   3   4     5267.08     5406.24     79.25 o 
  -2   3   4     8666.29     8430.19     51.71 o 
  -1   3   4        3.33       31.44     19.61 o 
   0   3   4      808.38      881.15     27.92 o 
   1   3   4     4671.20     4672.13     75.32 o 
   2   3   4     5435.87     5516.73     64.64 o 
   3   3   4       44.39       40.80      5.97 o 
   4   3   4       36.07       37.74      6.92 o 
   5   3   4      708.66      646.00     21.76 o 
   6   3   4      586.03      622.43     34.57 o 
   7   3   4      210.47      219.92     16.87 o 
   8   3   4      301.60      288.24     29.94 o 
   9   3   4       16.43       16.19     13.33 o 
 -12   4   4       39.63       65.79     19.38 o 
 -11   4   4        1.28        7.12     13.56 o 
 -10   4   4      399.95      350.00     23.92 o 
  -9   4   4      653.75      649.63     29.39 o 
  -8   4   4      133.14      143.16     17.09 o 
  -7   4   4        6.22        7.45      8.79 o 
  -6   4   4     3221.23     3454.46    135.59 o 
  -5   4   4     7968.26     8552.23    161.86 o 
  -4   4   4     1982.22     1975.67     35.65 o 
  -3   4   4     1067.47     1013.27     19.20 o 
  -2   4   4     1460.91     1541.00     20.16 o 
  -1   4   4     4517.07     4501.52     70.68 o 
   0   4   4     2932.36     2893.76     39.15 o 
   1   4   4     3418.56     3462.55     75.15 o 
   2   4   4      682.01      604.05     16.47 o 
   3   4   4     2651.17     2846.66     47.50 o 
   4   4   4     2123.65     2052.37     86.73 o 
   5   4   4     1873.19     1821.74     52.15 o 
   6   4   4       18.50       12.33      6.13 o 
   7   4   4      351.91      388.12     27.18 o 
   8   4   4      139.25      135.26     22.83 o 
   9   4   4       62.87       71.13     19.08 o 
 -11   5   4      388.56      455.14     45.40 o 
 -10   5   4      427.66      486.79     27.95 o 
  -9   5   4        0.37        5.81      7.58 o 
  -8   5   4     1660.96     1547.43     56.70 o 
  -7   5   4     4992.11     4587.45     67.65 o 
  -6   5   4     4659.76     4644.81    212.81 o 
  -5   5   4      523.45      519.32     13.04 o 
  -4   5   4     3721.47     3794.82     63.36 o 
  -3   5   4     9980.62     9962.15    148.45 o 
  -2   5   4     8684.11     8358.94     53.32 o 
  -1   5   4     2373.00     2146.34     34.60 o 
   0   5   4      776.00      749.43     24.48 o 
   1   5   4     6851.27     6862.89     83.42 o 
   2   5   4     5390.40     5255.17    124.62 o 
   3   5   4     2905.17     2616.57     81.53 o 
   4   5   4        1.47        1.96      4.33 o 
   5   5   4     1414.30     1268.49     30.57 o 
   6   5   4     1974.88     1917.27     39.91 o 
   7   5   4     1227.49     1131.61     32.89 o 
   8   5   4      253.80      233.93     27.77 o 
   9   5   4       18.53       18.84     13.33 o 
 -11   6   4        0.07        6.46     12.90 o 
 -10   6   4       18.50       22.42     10.00 o 
  -9   6   4        0.83        5.62      7.26 o 
  -8   6   4        6.39        9.77      7.58 o 
  -7   6   4       36.09       33.61      8.85 o 
  -6   6   4      314.09      316.40     14.45 o 
  -5   6   4      216.27      212.35      9.42 o 
  -4   6   4        8.67       10.30      4.81 o 
  -3   6   4      155.86      186.28      8.79 o 
  -2   6   4      710.62      879.55     22.27 o 
  -1   6   4     1140.55     1230.30     27.71 o 
   0   6   4     1769.59     1937.28     35.57 o 
   1   6   4      822.81      907.10     16.06 o 
   2   6   4       71.44       76.86      7.65 o 
   3   6   4       54.33       56.27      7.46 o 
   4   6   4      124.48       69.97     28.34 o 
   5   6   4      101.68      116.72     11.58 o 
   6   6   4        0.50       -1.08      5.47 o 
   7   6   4       32.63       30.32     10.15 o 
   8   6   4        3.65        1.22     15.23 o 
   9   6   4        1.70        4.26     16.45 o 
 -11   7   4      300.21      347.45     35.97 o 
 -10   7   4      227.61      254.04     23.32 o 
  -9   7   4        4.33       11.07      8.17 o 
  -8   7   4     1110.01     1070.37     35.77 o 
  -7   7   4     2874.04     2884.60     54.85 o 
  -6   7   4     3221.11     3325.18    119.72 o 
  -5   7   4       48.99       43.44      5.78 o 
  -4   7   4     5216.30     5723.51    126.47 o 
  -3   7   4    13930.74    14426.73    369.58 o 
  -2   7   4    13012.89    13655.53    514.62 o 
  -1   7   4     4971.64     5221.79     61.39 o 
   0   7   4      302.22      362.09     56.47 o 
   1   7   4     7263.74     6931.93    162.42 o 
   2   7   4     8604.35     8075.79    208.65 o 
   3   7   4     6178.43     5798.98     78.26 o 
   4   7   4     1032.46     1064.83     27.05 o 
   5   7   4      431.24      406.92     22.34 o 
   6   7   4     1811.83     1809.47     65.98 o 
   7   7   4     1276.29     1275.20     62.81 o 
   8   7   4      164.11      135.86     33.51 o 
   9   7   4       36.05       40.21     24.37 o 
 -11   8   4        0.02       19.18     13.95 o 
 -10   8   4       93.59      138.67     31.68 o 
  -9   8   4       24.90       43.38     11.17 o 
  -8   8   4        0.60        6.75      7.76 o 
  -7   8   4       51.81       48.66      9.93 o 
  -6   8   4      886.63      911.30     27.02 o 
  -5   8   4     3415.45     3288.34    115.93 o 
  -4   8   4      899.14      887.48     19.21 o 
  -3   8   4       72.72       73.51      7.05 o 
  -2   8   4     1685.65     1990.00     61.17 o 
  -1   8   4     1330.36     1278.86     31.34 o 
   0   8   4     2075.64     2117.09     41.14 o 
   1   8   4     1820.91     1899.87     39.94 o 
   2   8   4      584.80      614.48     24.28 o 
   3   8   4      206.26      191.52     16.27 o 
   4   8   4      278.78      289.52     18.56 o 
   5   8   4      522.95      525.64     25.93 o 
   6   8   4       26.10       31.72      9.94 o 
   7   8   4        5.11        6.25     11.26 o 
   8   8   4        0.19        4.26     16.45 o 
 -11   9   4      296.07      308.42     34.63 o 
 -10   9   4      228.62      308.40     33.16 o 
  -9   9   4       17.22       44.93     11.51 o 
  -8   9   4      206.06      183.89     18.81 o 
  -7   9   4     1907.01     1754.24     82.96 o 
  -6   9   4     3875.63     3926.39    160.62 o 
  -5   9   4     2302.13     2120.21    107.98 o 
  -4   9   4      486.70      499.11     16.67 o 
  -3   9   4     2428.56     2274.98     43.23 o 
  -2   9   4     1979.16     1763.25     38.16 o 
  -1   9   4      725.76      624.52     23.34 o 
   0   9   4       64.37       56.43      8.94 o 
   1   9   4     1481.84     1304.83     73.98 o 
   2   9   4     3347.35     3046.37     55.03 o 
   3   9   4     1866.24     1836.91     58.57 o 
   4   9   4        0.29        0.74      6.04 o 
   5   9   4      949.64      967.08     35.25 o 
   6   9   4     1131.05     1100.99     39.06 o 
   7   9   4      866.77      830.34     45.23 o 
   8   9   4      113.80      118.54     22.39 o 
 -10  10   4      425.37      423.73     36.39 o 
  -9  10   4     1328.55     1346.90     48.27 o 
  -8  10   4      780.97      745.32     34.59 o 
  -7  10   4      399.05      413.21     19.70 o 
  -6  10   4      551.71      575.13     28.71 o 
  -5  10   4     1615.83     1401.87    122.21 o 
  -4  10   4     1724.56     1570.36     37.82 o 
  -3  10   4      946.36      854.21     32.08 o 
  -2  10   4      131.42      131.11     13.43 o 
  -1  10   4     2668.96     2405.21     47.50 o 
   0  10   4      962.42      878.06     29.33 o 
   1  10   4      788.86      748.37     44.91 o 
   2  10   4      580.75      577.55     25.21 o 
   3  10   4      504.88      485.30     24.01 o 
   4  10   4     1272.17     1299.07     40.10 o 
   5  10   4      881.01      852.74     34.10 o 
   6  10   4        2.18        9.78      8.78 o 
   7  10   4      392.51      434.23     34.89 o 
   8  10   4      209.33      229.51     30.37 o 
 -10  11   4       12.47       29.85     18.88 o 
  -9  11   4        0.48        0.04     10.49 o 
  -8  11   4      177.83      193.69     25.18 o 
  -7  11   4      312.21      337.28     22.04 o 
  -6  11   4      393.52      389.44     25.00 o 
  -5  11   4        2.70        6.72      5.37 o 
  -4  11   4      409.54      433.41     21.59 o 
  -3  11   4     2864.66     2902.34     57.54 o 
  -2  11   4     3261.10     3060.00     64.15 o 
  -1  11   4      674.04      671.34     26.63 o 
   0  11   4       84.46       92.58     12.47 o 
   1  11   4      906.58      909.00     39.23 o 
   2  11   4     1347.01     1328.08     48.08 o 
   3  11   4      800.85      817.24     31.89 o 
   4  11   4      334.38      341.09     22.48 o 
   5  11   4       18.43       21.60      9.68 o 
   6  11   4      172.11      225.92     22.35 o 
   7  11   4      148.80      178.78     26.67 o 
  -9  12   4      664.93      654.09     40.71 o 
  -8  12   4      615.54      587.44     37.71 o 
  -7  12   4       43.57       59.64     12.93 o 
  -6  12   4      751.16      763.03     31.43 o 
  -5  12   4     3214.63     3053.77    128.25 o 
  -4  12   4     2987.57     2808.57    120.77 o 
  -3  12   4      542.13      536.95     25.02 o 
  -2  12   4     1005.55     1013.54     33.78 o 
  -1  12   4     4673.12     4581.24     72.17 o 
   0  12   4     5483.20     5528.25    170.77 o 
   1  12   4     2486.21     2597.47     68.43 o 
   2  12   4       46.84       80.45     19.80 o 
   3  12   4     1404.26     1287.93     41.27 o 
   4  12   4     2003.07     2027.19     60.64 o 
   5  12   4     1083.31     1070.73     40.39 o 
   6  12   4       45.41       50.61     13.09 o 
   7  12   4       89.78      106.26     22.59 o 
  -9  13   4        0.66       -1.22     15.84 o 
  -8  13   4        0.15        4.53     10.67 o 
  -7  13   4        0.38        2.65      8.33 o 
  -6  13   4        0.05       -0.36      7.20 o 
  -5  13   4       23.96       19.47      7.61 o 
  -4  13   4        0.02        1.32      7.34 o 
  -3  13   4       61.79       74.48     15.18 o 
  -2  13   4       45.57       46.04     11.21 o 
  -1  13   4        0.23        8.33      6.75 o 
   0  13   4        0.17       10.22      7.41 o 
   1  13   4       29.04       32.74     12.04 o 
   2  13   4       14.89       17.32     10.67 o 
   3  13   4       16.82       11.12      8.11 o 
   4  13   4        7.15        4.22      8.34 o 
   5  13   4        2.97        7.60      9.20 o 
   6  13   4       12.01       17.04     10.82 o 
   7  13   4        0.01      -14.69      9.80 o 
  -8  14   4      454.13      478.92     35.73 o 
  -7  14   4       10.56        8.66      9.44 o 
  -6  14   4      615.21      627.72     30.78 o 
  -5  14   4     2528.59     2385.48    129.49 o 
  -4  14   4     2625.87     2581.25    114.39 o 
  -3  14   4      565.79      502.21     26.60 o 
  -2  14   4      415.00      385.08     27.30 o 
  -1  14   4     2441.06     2440.10     92.68 o 
   0  14   4     4107.04     3974.43    117.33 o 
   1  14   4     1771.42     1817.20     61.67 o 
   2  14   4       15.99       26.75     11.70 o 
   3  14   4     1191.23     1162.98     51.51 o 
   4  14   4     1608.92     1627.78     73.15 o 
   5  14   4      543.36      597.20     51.14 o 
   6  14   4       42.45       37.85     13.08 o 
  -8  15   4       96.39      110.30     22.18 o 
  -7  15   4       98.64      113.01     18.06 o 
  -6  15   4       65.61       78.14     15.27 o 
  -5  15   4       80.03       73.19     14.61 o 
  -4  15   4      286.46      276.13     19.95 o 
  -3  15   4      798.50      806.53     34.31 o 
  -2  15   4     1229.73     1212.79     43.42 o 
  -1  15   4      188.02      179.66     20.04 o 
   0  15   4       20.74       18.88     11.20 o 
   1  15   4      350.82      350.71     33.51 o 
   2  15   4      488.34      501.39     35.07 o 
   3  15   4      158.60      157.90     25.28 o 
   4  15   4       76.89       78.57     18.73 o 
   5  15   4        2.77       -0.02      9.31 o 
  -7  16   4      107.35      112.55     19.18 o 
  -6  16   4      138.65      156.73     19.98 o 
  -5  16   4      782.10      850.64     41.00 o 
  -4  16   4      937.41      912.75     40.74 o 
  -3  16   4      440.80      434.81     27.03 o 
  -2  16   4        0.38        4.19      7.43 o 
  -1  16   4      488.94      451.17     27.81 o 
   0  16   4      543.27      587.87     38.14 o 
   1  16   4      222.49      230.74     28.42 o 
   2  16   4       80.59       84.31     18.39 o 
   3  16   4      751.64      774.06     64.61 o 
   4  16   4      661.90      690.11     43.61 o 
   5  16   4      234.38      304.56     28.30 o 
  -6  17   4      496.38      506.37     39.34 o 
  -5  17   4      128.86      112.95     28.33 o 
  -4  17   4       14.53       27.29      9.48 o 
  -3  17   4      421.31      498.51     29.72 o 
  -2  17   4      491.64      496.58     29.88 o 
  -1  17   4       41.41       63.20     17.17 o 
   0  17   4       60.79       89.28     19.17 o 
   1  17   4      395.59      426.60     34.20 o 
   2  17   4      300.28      293.27     32.94 o 
   3  17   4       38.54       63.73     18.30 o 
   4  17   4       20.58        2.21     12.23 o 
  -5  18   4      241.13      232.90     31.99 o 
  -4  18   4      130.21      142.14     20.30 o 
  -3  18   4        2.96       18.15     10.49 o 
  -2  18   4      181.82      185.28     22.60 o 
  -1  18   4      670.10      718.71     85.32 o 
   0  18   4      801.50      764.00     46.11 o 
   1  18   4      416.74      384.12     35.96 o 
   2  18   4       12.45        6.51     11.84 o 
  -3  19   4     1278.64     1306.14     50.41 o 
  -2  19   4      964.10      986.85     53.99 o 
  -1  19   4      173.79      192.19     29.72 o 
   0  19   4       61.21       69.14     18.99 o 
 -12   1   5      235.30      237.22     31.21 o 
 -11   1   5      201.13      284.40     44.48 o 
 -10   1   5       21.48        6.76     11.36 o 
  -9   1   5      515.86      514.83     32.05 o 
  -8   1   5     3049.95     2972.28     70.42 o 
  -7   1   5     2852.87     2576.30    176.60 o 
  -6   1   5      152.86      175.68     19.80 o 
  -5   1   5      850.82      801.27     15.20 o 
  -4   1   5    21246.63    23023.55    592.00 o 
  -3   1   5    14101.01    14258.71    368.75 o 
  -2   1   5     1592.05     1431.42     32.38 o 
  -1   1   5      478.24      439.56     14.42 o 
   0   1   5    18598.63    19400.86    112.19 o 
   1   1   5    15183.72    16050.12    130.53 o 
   2   1   5     3536.87     3687.41     43.40 o 
   3   1   5      396.86      415.02     15.90 o 
   4   1   5     2669.48     2576.66     81.48 o 
   5   1   5     2862.32     2784.80    152.98 o 
   6   1   5     1783.83     1670.89     82.16 o 
   7   1   5      196.28      197.98     17.93 o 
   8   1   5      176.72      177.28     26.06 o 
   9   1   5      242.16      266.50     32.08 o 
 -12   2   5       13.31       29.54     15.94 o 
 -11   2   5      231.17      258.04     31.21 o 
 -10   2   5      269.84      314.98     29.40 o 
  -9   2   5      209.75      199.10     24.11 o 
  -8   2   5      262.94      273.91     23.84 o 
  -7   2   5      282.66      248.38     21.30 o 
  -6   2   5     1714.63     1590.22     56.16 o 
  -5   2   5     1895.05     2008.16     60.91 o 
  -4   2   5       64.80       65.79      5.45 o 
  -3   2   5     1586.55     1611.66     81.83 o 
  -2   2   5     5866.94     6414.04    326.93 o 
  -1   2   5     1694.62     1742.68     29.30 o 
   0   2   5     1045.76      986.09     22.54 o 
   1   2   5       30.37       33.24      3.29 o 
   2   2   5     3280.77     3196.25     41.51 o 
   3   2   5     1162.13     1158.55     26.13 o 
   4   2   5      465.35      466.92     18.23 o 
   5   2   5       27.00       33.22      7.48 o 
   6   2   5        1.36       -2.43      5.16 o 
   7   2   5       26.02       40.76      9.59 o 
   8   2   5       14.12       13.43     11.84 o 
   9   2   5        8.27       10.47     11.61 o 
 -12   3   5      184.73      218.44     31.01 o 
 -11   3   5      268.10      326.28     34.20 o 
 -10   3   5       15.30       64.27     17.66 o 
  -9   3   5      197.70      141.99     20.86 o 
  -8   3   5     2519.69     2311.13     62.37 o 
  -7   3   5     3383.35     3270.88     69.26 o 
  -6   3   5      848.50      883.62     33.21 o 
  -5   3   5      631.18      627.23     13.91 o 
  -4   3   5     4160.76     4170.39     58.96 o 
  -3   3   5     6592.18     6475.55     76.15 o 
  -2   3   5      150.11      178.18      7.73 o 
  -1   3   5       11.09       34.93      7.95 o 
   0   3   5     4262.77     4044.77     48.22 o 
   1   3   5     2509.89     2386.45     27.70 o 
   2   3   5      539.21      383.36     47.01 o 
   3   3   5      480.32      453.30     16.68 o 
   4   3   5     1746.89     1643.66     42.28 o 
   5   3   5     2412.23     2338.64     93.50 o 
   6   3   5      418.50      441.83     35.10 o 
   7   3   5       35.48       47.42     10.02 o 
   8   3   5      204.72      196.61     27.13 o 
   9   3   5      325.18      316.09     40.52 o 
 -12   4   5       19.65        5.40     14.31 o 
 -11   4   5      848.48      798.15     36.82 o 
 -10   4   5     1594.74     1505.23     51.78 o 
  -9   4   5      442.81      454.29     25.11 o 
  -8   4   5       13.19       15.35      8.17 o 
  -7   4   5      821.19      716.59     29.70 o 
  -6   4   5     2989.68     2848.02    123.55 o 
  -5   4   5     3403.07     3343.74     44.37 o 
  -4   4   5     2762.56     2799.70     50.76 o 
  -3   4   5      375.49      346.47     20.03 o 
  -2   4   5     5884.11     5325.95     43.58 o 
  -1   4   5     5479.72     4810.16     53.90 o 
   0   4   5       77.94       58.53      6.53 o 
   1   4   5     2547.23     2721.36     41.11 o 
   2   4   5     3340.14     3290.92     62.87 o 
   3   4   5     2576.95     2394.81     74.78 o 
   4   4   5      540.71      537.88     21.99 o 
   5   4   5        8.41        6.16      5.43 o 
   6   4   5      712.51      645.93     24.33 o 
   7   4   5     1017.73     1037.42     51.59 o 
   8   4   5      352.53      358.24     32.86 o 
   9   4   5       23.70       40.81     24.98 o 
 -12   5   5        2.63        9.89     14.86 o 
 -11   5   5       46.18       59.25     14.84 o 
 -10   5   5       58.53       45.33     11.88 o 
  -9   5   5       16.37       24.66      9.45 o 
  -8   5   5      312.51      359.41     21.66 o 
  -7   5   5      114.38      115.19     13.56 o 
  -6   5   5      390.20      359.80     18.98 o 
  -5   5   5     1116.93     1193.55     30.11 o 
  -4   5   5     2778.01     2964.79     34.45 o 
  -3   5   5     3778.47     3971.39     56.05 o 
  -2   5   5      940.85      779.03     14.90 o 
  -1   5   5     1476.26     1413.06     29.95 o 
   0   5   5     3817.91     4059.43     56.23 o 
   1   5   5     2319.62     2341.46     54.19 o 
   2   5   5      426.11      456.60     18.21 o 
   3   5   5      253.09      246.99     13.02 o 
   4   5   5       11.63       11.84      5.00 o 
   5   5   5      216.99      243.00     18.91 o 
   6   5   5       85.32       78.47     11.29 o 
   7   5   5        0.93       -2.23      7.39 o 
   8   5   5       45.99       34.11     21.32 o 
 -11   6   5      388.34      401.01     33.59 o 
 -10   6   5     1124.11     1140.40     41.51 o 
  -9   6   5      470.60      510.79     26.71 o 
  -8   6   5       94.19       96.42     13.81 o 
  -7   6   5     3131.98     3026.54    128.48 o 
  -6   6   5     5218.36     5404.28    200.54 o 
  -5   6   5     3176.47     2952.82     61.74 o 
  -4   6   5      283.79      285.66     11.59 o 
  -3   6   5     5578.33     5913.59    128.45 o 
  -2   6   5    25220.12    25863.11    610.08 o 
  -1   6   5    23758.58    24005.23    458.33 o 
   0   6   5     4458.34     4329.75    120.43 o 
   1   6   5      427.78      420.37     16.04 o 
   2   6   5     3457.37     3237.99     56.86 o 
   3   6   5     5537.73     4927.45     98.19 o 
   4   6   5     2755.47     2622.14     73.73 o 
   5   6   5      219.05      221.55     19.30 o 
   6   6   5      255.61      281.72     21.66 o 
   7   6   5      982.59     1014.30     38.77 o 
   8   6   5      411.55      404.60     49.97 o 
 -11   7   5        0.38        7.54     12.70 o 
 -10   7   5        6.52        5.81      8.67 o 
  -9   7   5        0.27        0.96      7.51 o 
  -8   7   5       10.97       22.95      8.79 o 
  -7   7   5       12.34       14.20      7.58 o 
  -6   7   5      262.89      276.49     18.38 o 
  -5   7   5      833.45      844.41     23.89 o 
  -4   7   5      866.63      890.01     29.54 o 
  -3   7   5       68.51       61.44      6.04 o 
  -2   7   5       35.24       60.09      9.38 o 
  -1   7   5       53.72       76.22      9.56 o 
   0   7   5      255.98      272.56     15.23 o 
   1   7   5      307.57      301.09     14.61 o 
   2   7   5      728.39      687.50     25.90 o 
   3   7   5      127.89      110.45     13.33 o 
   4   7   5        0.06        4.40      5.85 o 
   5   7   5        1.35        4.62      6.44 o 
   6   7   5        3.28        2.26      6.92 o 
   7   7   5       20.78       31.35     14.57 o 
   8   7   5        2.26       -1.83     15.84 o 
 -11   8   5      322.75      314.80     34.46 o 
 -10   8   5      965.27      992.15     39.79 o 
  -9   8   5      779.84      816.07     48.54 o 
  -8   8   5        2.02        6.44      8.68 o 
  -7   8   5     1981.49     1860.33     50.68 o 
  -6   8   5     4776.26     4694.38    223.95 o 
  -5   8   5     4720.17     4553.49    142.81 o 
  -4   8   5     1039.11      992.88     31.16 o 
  -3   8   5     1264.88     1317.25     51.93 o 
  -2   8   5     8231.37     8587.01     86.31 o 
  -1   8   5    10185.81    10521.32     97.88 o 
   0   8   5     1169.38     1037.47     30.16 o 
   1   8   5     1017.95     1038.55     30.84 o 
   2   8   5     3372.46     3080.26     56.23 o 
   3   8   5     5161.32     4996.75    146.76 o 
   4   8   5     1313.68     1263.72     38.95 o 
   5   8   5       13.52       12.06      8.03 o 
   6   8   5      299.75      289.01     23.06 o 
   7   8   5      836.74      903.57     48.06 o 
   8   8   5      313.43      312.18     34.01 o 
 -11   9   5       51.68       73.25     19.94 o 
 -10   9   5        4.54       13.18     10.47 o 
  -9   9   5      184.50      206.09     20.61 o 
  -8   9   5      916.34      912.41     42.05 o 
  -7   9   5      819.16      793.98     30.64 o 
  -6   9   5       50.03       58.71     11.01 o 
  -5   9   5     1446.83     1247.71     72.07 o 
  -4   9   5     2154.46     2078.07     42.48 o 
  -3   9   5     2457.91     2382.80     51.39 o 
  -2   9   5       57.75       60.21      9.48 o 
  -1   9   5      500.71      478.03     37.60 o 
   0   9   5     1818.93     1700.68     40.29 o 
   1   9   5     2117.43     2110.00     81.30 o 
   2   9   5      419.34      445.19     22.83 o 
   3   9   5        2.96        6.58      6.49 o 
   4   9   5      256.94      282.90     20.49 o 
   5   9   5      696.71      669.96     30.87 o 
   6   9   5      125.08      139.56     18.15 o 
   7   9   5        1.06        2.39     11.84 o 
   8   9   5       25.64       18.81     14.20 o 
 -10  10   5      603.43      556.28     39.10 o 
  -9  10   5      224.24      237.10     28.63 o 
  -8  10   5        9.46       10.91      9.88 o 
  -7  10   5      394.84      341.26     27.79 o 
  -6  10   5     2907.98     2858.81    211.86 o 
  -5  10   5     2519.22     2120.21    201.29 o 
  -4  10   5      381.41      374.86     19.73 o 
  -3  10   5      148.94      139.90     14.15 o 
  -2  10   5     2479.28     2497.43     49.47 o 
  -1  10   5     1660.42     1611.05     40.85 o 
   0  10   5      341.80      348.72     19.68 o 
   1  10   5      258.92      248.09     18.30 o 
   2  10   5     3458.99     3474.61     66.84 o 
   3  10   5     1694.47     1736.92     59.69 o 
   4  10   5      310.04      331.46     22.25 o 
   5  10   5       26.83       29.43     10.78 o 
   6  10   5      236.21      200.20     21.93 o 
   7  10   5      210.91      201.34     28.03 o 
 -10  11   5        0.08       16.53     13.52 o 
  -9  11   5      513.33      477.76     49.36 o 
  -8  11   5     2268.92     2048.37     67.96 o 
  -7  11   5     2074.53     1890.95     62.77 o 
  -6  11   5       82.82       80.15     13.36 o 
  -5  11   5      219.92      218.77     15.19 o 
  -4  11   5     3340.10     3157.54    132.65 o 
  -3  11   5     3128.28     2919.73     55.56 o 
  -2  11   5      722.52      718.04     28.01 o 
  -1  11   5     1011.16      904.07     31.67 o 
   0  11   5     3942.37     3849.86     97.94 o 
   1  11   5     2485.64     2454.54     99.71 o 
   2  11   5       86.52       88.70     16.78 o 
   3  11   5       72.53       47.10     11.11 o 
   4  11   5     1687.85     1589.36     47.83 o 
   5  11   5     1525.68     1392.22     46.32 o 
   6  11   5      659.01      699.38     34.89 o 
   7  11   5        2.77       14.33     13.70 o 
  -9  12   5        4.33       -0.02     10.98 o 
  -8  12   5      104.05       92.59     19.17 o 
  -7  12   5       82.91       80.20     17.66 o 
  -6  12   5      216.78      237.27     21.08 o 
  -5  12   5       12.33       14.50      8.11 o 
  -4  12   5       59.52       54.91     10.97 o 
  -3  12   5      562.60      580.26     26.56 o 
  -2  12   5     1796.22     1717.38     44.80 o 
  -1  12   5     1802.89     1760.13     45.78 o 
   0  12   5      447.62      483.66     29.83 o 
   1  12   5        0.52        4.26      8.18 o 
   2  12   5      172.48      138.18     20.43 o 
   3  12   5      159.21      152.86     18.38 o 
   4  12   5       35.17       41.95     12.02 o 
   5  12   5       35.48       41.55     12.60 o 
   6  12   5       31.25       47.48     13.23 o 
  -9  13   5      181.16      181.56     27.48 o 
  -8  13   5      773.14      801.74     45.25 o 
  -7  13   5      662.82      698.55     56.91 o 
  -6  13   5       12.16       29.63     10.54 o 
  -5  13   5     1993.00     1982.51     60.85 o 
  -4  13   5     6736.87     6327.27    290.71 o 
  -3  13   5     5520.69     5039.56    154.11 o 
  -2  13   5      365.92      389.22     23.31 o 
  -1  13   5      544.09      548.10     27.50 o 
   0  13   5     5741.86     5476.51    190.05 o 
   1  13   5     6247.55     5988.37    111.73 o 
   2  13   5     2498.99     2501.99     73.34 o 
   3  13   5        4.90       11.84     10.67 o 
   4  13   5      717.96      707.42     34.48 o 
   5  13   5     1101.16     1131.96     44.44 o 
   6  13   5      330.18      296.00     27.38 o 
  -8  14   5       11.46       14.01     12.84 o 
  -7  14   5       83.02       96.45     17.62 o 
  -6  14   5       79.35       70.03     15.66 o 
  -5  14   5       24.20       36.37     11.37 o 
  -4  14   5        3.12        5.76      7.69 o 
  -3  14   5      196.27      205.30     20.26 o 
  -2  14   5      547.92      516.02     27.40 o 
  -1  14   5      841.74      781.57     33.60 o 
   0  14   5      131.29      154.69     18.50 o 
   1  14   5        4.39       -2.07      9.44 o 
   2  14   5       17.15       20.99     11.79 o 
   3  14   5      111.54      128.51     22.39 o 
   4  14   5       80.02       80.43     15.70 o 
   5  14   5       48.72       63.70     14.64 o 
  -8  15   5      653.15      656.75     43.31 o 
  -7  15   5      680.34      631.40     36.06 o 
  -6  15   5      239.57      236.22     23.79 o 
  -5  15   5       91.93      116.32     17.37 o 
  -4  15   5     1997.13     2008.31    113.37 o 
  -3  15   5     1954.31     1763.56     51.06 o 
  -2  15   5      539.38      511.77     40.11 o 
  -1  15   5      180.80      152.75     18.94 o 
   0  15   5     1836.16     1748.48     63.41 o 
   1  15   5     1391.62     1304.35     55.83 o 
   2  15   5      278.29      318.96     32.73 o 
   3  15   5       38.67       25.29     13.99 o 
   4  15   5      661.49      675.89     43.61 o 
   5  15   5      635.75      637.21     34.92 o 
  -7  16   5       38.55       41.19     13.34 o 
  -6  16   5      360.98      424.08     55.72 o 
  -5  16   5      321.73      346.37     30.23 o 
  -4  16   5       77.16       84.93     15.40 o 
  -3  16   5      110.38      115.24     17.80 o 
  -2  16   5      714.08      720.94     36.47 o 
  -1  16   5      412.39      392.22     26.50 o 
   0  16   5      126.59      143.76     22.82 o 
   1  16   5       57.60       51.73     15.51 o 
   2  16   5      375.40      337.57     34.68 o 
   3  16   5      170.29      184.39     27.33 o 
   4  16   5       25.39       32.65     14.74 o 
  -6  17   5       20.58       19.72     11.60 o 
  -5  17   5       97.34      118.05     18.39 o 
  -4  17   5      497.57      512.92     30.60 o 
  -3  17   5      788.44      768.94     36.91 o 
  -2  17   5      130.70      116.95     18.21 o 
  -1  17   5      140.91      154.33     20.68 o 
   0  17   5      499.82      462.51     35.93 o 
   1  17   5      568.21      563.70     40.29 o 
   2  17   5      115.49      111.09     22.03 o 
   3  17   5        0.15       11.81     12.90 o 
  -4  18   5       58.97       69.12     15.76 o 
  -3  18   5      200.26      228.66     25.01 o 
  -2  18   5      744.76      808.08     42.26 o 
  -1  18   5      716.18      711.94     45.77 o 
   0  18   5      106.59      107.34     22.82 o 
   1  18   5       99.21       94.24     21.11 o 
 -12   0   6      155.62      180.94     40.82 o 
 -11   0   6      324.11      361.93     45.09 o 
 -10   0   6      660.72      689.33     57.29 o 
  -9   0   6        6.46        3.65     12.18 o 
  -8   0   6     2507.19     2453.55     90.37 o 
  -7   0   6     4227.20     4141.39    110.14 o 
  -6   0   6     2012.99     1946.62     69.61 o 
  -5   0   6      480.63      442.13     17.24 o 
  -4   0   6     2912.76     2906.54    186.57 o 
  -3   0   6    13252.73    14357.33    159.07 o 
  -2   0   6    60561.39    62732.84    460.60 o 
  -1   0   6    19874.79    23228.53    238.50 o 
   0   0   6      799.11      774.94     56.72 o 
   1   0   6    14632.25    15125.40    135.49 o 
   2   0   6    11749.53    12355.20    126.44 o 
   3   0   6     6921.67     6804.18    261.17 o 
   4   0   6      134.10      131.05     19.50 o 
   5   0   6      420.52      429.68     49.97 o 
   6   0   6     2389.10     2488.95    227.06 o 
   7   0   6      889.29      936.38    133.80 o 
   8   0   6       71.67       67.62     24.37 o 
 -12   1   6        6.56       -0.46     12.70 o 
 -11   1   6        3.92        4.47     12.29 o 
 -10   1   6        0.22        0.71     10.96 o 
  -9   1   6        4.96       -1.52     10.66 o 
  -8   1   6        0.09       11.00      7.75 o 
  -7   1   6      330.55      328.88     44.48 o 
  -6   1   6     1239.40     1234.88     39.23 o 
  -5   1   6     2407.75     2617.32    112.93 o 
  -4   1   6       93.13      105.44     12.98 o 
  -3   1   6        7.13       14.40      4.39 o 
  -2   1   6      468.78      598.88     32.61 o 
  -1   1   6     2231.76     2449.74     55.93 o 
   0   1   6     2478.02     2621.10     37.24 o 
   1   1   6     1611.13     1606.82     19.30 o 
   2   1   6        7.73       13.48      5.51 o 
   3   1   6      370.82      359.94     16.48 o 
   4   1   6      262.00      290.62     15.52 o 
   5   1   6       45.98       48.85      9.33 o 
   6   1   6        2.16       -1.01      6.22 o 
   7   1   6       28.11       29.08      9.27 o 
   8   1   6        0.23        6.37     10.23 o 
 -12   2   6      302.04      292.73     34.46 o 
 -11   2   6      449.26      501.45     38.13 o 
 -10   2   6      553.83      602.62     38.12 o 
  -9   2   6       44.04       86.04     16.55 o 
  -8   2   6     1422.29     1228.32     45.71 o 
  -7   2   6     3265.68     3005.36     66.29 o 
  -6   2   6     7194.09     7194.27     96.91 o 
  -5   2   6     2086.70     2302.08     70.44 o 
  -4   2   6      429.56      412.99     12.59 o 
  -3   2   6     3702.87     3664.78    110.86 o 
  -2   2   6    12554.64    13221.94    411.80 o 
  -1   2   6     6444.69     6707.05    229.63 o 
   0   2   6     1397.74     1437.31     29.37 o 
   1   2   6     5468.61     5644.68     50.76 o 
   2   2   6    11299.53    11660.51    180.79 o 
   3   2   6     1362.56     1470.95     31.41 o 
   4   2   6      263.50      242.67     19.35 o 
   5   2   6     1218.24     1181.83     58.36 o 
   6   2   6     1548.93     1473.22     66.91 o 
   7   2   6      806.81      790.72     29.65 o 
   8   2   6       52.77       42.58     15.29 o 
 -12   3   6       72.54      110.31     18.48 o 
 -11   3   6        0.77       12.75     13.60 o 
 -10   3   6      158.62      142.18     22.82 o 
  -9   3   6     1261.26     1211.56     49.14 o 
  -8   3   6     1254.07     1255.01     46.35 o 
  -7   3   6       39.57       35.57     10.31 o 
  -6   3   6     2317.26     2186.56     73.90 o 
  -5   3   6     3060.26     3021.01     69.37 o 
  -4   3   6     2282.04     2203.89     39.42 o 
  -3   3   6      966.00      879.78     18.38 o 
  -2   3   6      685.12      650.49     41.22 o 
  -1   3   6     3850.84     3845.39    101.43 o 
   0   3   6     3486.33     3517.70     68.67 o 
   1   3   6      493.26      480.41     15.31 o 
   2   3   6     1396.28     1261.64     76.84 o 
   3   3   6     2247.40     2268.90     75.53 o 
   4   3   6     2382.09     2248.28     58.17 o 
   5   3   6      646.94      658.78     27.71 o 
   6   3   6      189.36      185.65     16.60 o 
   7   3   6      449.57      432.57     25.42 o 
   8   3   6      253.98      237.19     29.64 o 
 -12   4   6       83.35       83.67     16.73 o 
 -11   4   6       93.47      125.00     18.63 o 
 -10   4   6      125.91      169.91     19.50 o 
  -9   4   6       15.98        9.07      8.38 o 
  -8   4   6      342.58      337.47     27.12 o 
  -7   4   6     1317.62     1180.59     34.91 o 
  -6   4   6     2583.77     2576.55    102.56 o 
  -5   4   6       88.33       91.93      6.88 o 
  -4   4   6     1648.57     1605.83     30.75 o 
  -3   4   6     4342.36     4449.10     42.66 o 
  -2   4   6     3041.36     3106.87     34.06 o 
  -1   4   6       92.69       58.82      8.20 o 
   0   4   6      403.50      463.21     63.06 o 
   1   4   6     3420.98     3477.35     36.76 o 
   2   4   6     4586.90     4705.67    172.41 o 
   3   4   6      540.80      590.17     25.19 o 
   4   4   6       29.79       28.82      6.93 o 
   5   4   6      322.62      309.41     23.39 o 
   6   4   6      311.11      343.17     43.89 o 
   7   4   6      145.78      164.63     19.93 o 
   8   4   6       20.33       15.23     18.28 o 
 -12   5   6       71.82      125.36     20.38 o 
 -11   5   6       19.32        9.72     10.40 o 
 -10   5   6      366.34      359.56     29.60 o 
  -9   5   6     2349.81     2205.90    101.28 o 
  -8   5   6     2774.96     2725.73     90.07 o 
  -7   5   6      111.26      125.45     14.13 o 
  -6   5   6     1590.18     1469.84     46.33 o 
  -5   5   6     8426.29     8444.66    176.68 o 
  -4   5   6     6635.08     6694.76     82.27 o 
  -3   5   6      289.73      237.20      9.94 o 
  -2   5   6     2041.69     1962.63     25.66 o 
  -1   5   6     9079.35     9021.98    104.37 o 
   0   5   6     8469.11     8455.98    204.02 o 
   1   5   6     2781.94     2827.52     47.20 o 
   2   5   6      203.34      223.68     13.26 o 
   3   5   6     4409.74     4354.64    149.51 o 
   4   5   6     3659.22     3575.63    140.43 o 
   5   5   6     1166.33     1172.34     55.99 o 
   6   5   6        5.45       14.31      9.98 o 
   7   5   6      379.03      370.64     26.47 o 
   8   5   6      338.84      332.07     51.79 o 
 -11   6   6        0.98        3.71      9.11 o 
 -10   6   6        0.39        2.02      7.85 o 
  -9   6   6       22.30       32.35     10.12 o 
  -8   6   6       16.08       16.59      8.16 o 
  -7   6   6       32.87       46.10      9.99 o 
  -6   6   6       64.94       72.32      8.84 o 
  -5   6   6      182.40      201.93     10.16 o 
  -4   6   6     1015.78     1044.61     25.52 o 
  -3   6   6     1309.82     1408.54     23.44 o 
  -2   6   6      349.86      298.52     15.70 o 
  -1   6   6        3.84       10.33      5.03 o 
   0   6   6       17.74       22.69      6.66 o 
   1   6   6       67.53       84.46      9.62 o 
   2   6   6      418.15      425.50     21.31 o 
   3   6   6       88.14       77.45     12.02 o 
   4   6   6        1.07        0.19      6.45 o 
   5   6   6        3.05        6.62      7.07 o 
   6   6   6        7.73       15.40      8.75 o 
   7   6   6        0.21        1.16      8.51 o 
   8   6   6        1.35       -2.84     12.04 o 
 -11   7   6        8.73        6.83      9.72 o 
 -10   7   6      254.54      299.33     24.40 o 
  -9   7   6     1405.52     1452.90     65.46 o 
  -8   7   6     1353.50     1365.99     70.69 o 
  -7   7   6       33.33       37.81      9.31 o 
  -6   7   6     3118.27     3117.61     88.20 o 
  -5   7   6    10074.45     9730.42    199.34 o 
  -4   7   6     8583.80     8397.79    307.85 o 
  -3   7   6       83.68       78.57     10.05 o 
  -2   7   6     3512.01     3487.39     53.88 o 
  -1   7   6    11161.14    11639.62    188.96 o 
   0   7   6    13583.82    13078.02    854.89 o 
   1   7   6     4681.05     4826.31    150.46 o 
   2   7   6        3.08        9.86      6.31 o 
   3   7   6     2386.50     2300.74     51.68 o 
   4   7   6     2986.57     2940.87     69.11 o 
   5   7   6      928.56      848.50     34.57 o 
   6   7   6       52.97       46.31     11.70 o 
   7   7   6       86.95      116.10     17.78 o 
 -11   8   6        1.13        1.61      9.46 o 
 -10   8   6        2.37       -1.61      8.19 o 
  -9   8   6       12.86       16.97      9.06 o 
  -8   8   6       50.82       54.84     11.48 o 
  -7   8   6       18.98       30.08      9.05 o 
  -6   8   6      153.98      149.90     15.22 o 
  -5   8   6      157.16      179.53     12.40 o 
  -4   8   6     1217.27     1128.99     31.16 o 
  -3   8   6     1931.90     1919.49     46.44 o 
  -2   8   6     1517.40     1319.12     34.51 o 
  -1   8   6      224.22      252.97     16.17 o 
   0   8   6      300.51      285.63     17.22 o 
   1   8   6      937.49      877.74     29.65 o 
   2   8   6     1977.85     1944.20     46.98 o 
   3   8   6      130.98      119.60     15.36 o 
   4   8   6       11.36        8.59      7.28 o 
   5   8   6        4.13        7.06      7.97 o 
   6   8   6        3.80        3.06      8.24 o 
   7   8   6        6.51       25.47     14.04 o 
 -11   9   6        8.86        4.10     15.84 o 
 -10   9   6      375.29      348.41     32.35 o 
  -9   9   6     1051.60      929.32     47.13 o 
  -8   9   6     1358.94     1279.38     52.81 o 
  -7   9   6       55.44       62.30     15.25 o 
  -6   9   6      835.40      787.97     37.72 o 
  -5   9   6     4157.63     4113.69     78.67 o 
  -4   9   6     2938.74     2659.39    106.19 o 
  -3   9   6      316.64      279.07     17.95 o 
  -2   9   6      265.47      299.66     18.03 o 
  -1   9   6     1264.90     1047.64     32.39 o 
   0   9   6     1828.03     1790.93     42.87 o 
   1   9   6      406.95      395.94     23.23 o 
   2   9   6      802.48      732.38     30.03 o 
   3   9   6     2758.71     2799.84     67.22 o 
   4   9   6     1518.80     1484.22     45.50 o 
   5   9   6      199.97      200.64     21.27 o 
   6   9   6       14.67        5.18      8.84 o 
   7   9   6      156.09      139.20     24.97 o 
 -10  10   6      140.91      132.15     23.69 o 
  -9  10   6       19.59       17.40     15.23 o 
  -8  10   6      318.10      308.61     30.58 o 
  -7  10   6      752.64      704.78     38.76 o 
  -6  10   6      921.70      857.04     32.34 o 
  -5  10   6      358.37      345.91     21.20 o 
  -4  10   6      211.44      217.63     16.74 o 
  -3  10   6     1268.79     1084.11     67.22 o 
  -2  10   6     2248.41     2121.55     47.06 o 
  -1  10   6        5.25        0.84      6.41 o 
   0  10   6      771.60      702.84     58.33 o 
   1  10   6     2114.95     2079.30     89.28 o 
   2  10   6      718.19      638.42     35.54 o 
   3  10   6       21.95       27.47      9.58 o 
   4  10   6      392.77      329.79     23.65 o 
   5  10   6      583.13      546.66     30.37 o 
   6  10   6      689.64      744.56     36.55 o 
   7  10   6      148.68      144.73     25.61 o 
 -10  11   6      111.42       99.57     21.53 o 
  -9  11   6      256.90      276.69     31.65 o 
  -8  11   6       44.96       52.85     15.49 o 
  -7  11   6      201.56      198.54     25.37 o 
  -6  11   6     1104.85     1151.81     49.15 o 
  -5  11   6      474.51      475.31     32.45 o 
  -4  11   6      390.58      405.45     22.21 o 
  -3  11   6       38.17       34.65      9.14 o 
  -2  11   6      677.73      633.87     27.17 o 
  -1  11   6     2224.64     2155.90     50.02 o 
   0  11   6     1863.16     1767.97     50.67 o 
   1  11   6      196.24      242.21     22.91 o 
   2  11   6      173.13      179.67     23.25 o 
   3  11   6      202.62      178.52     19.62 o 
   4  11   6      349.09      356.69     25.59 o 
   5  11   6      104.98      118.48     18.27 o 
   6  11   6       13.21       19.51     11.73 o 
  -9  12   6       47.02       79.40     19.80 o 
  -8  12   6      654.30      627.56     40.28 o 
  -7  12   6     1012.68     1007.91     65.23 o 
  -6  12   6      902.30      899.78     35.41 o 
  -5  12   6        5.87        4.92      7.85 o 
  -4  12   6     1485.97     1375.25     50.27 o 
  -3  12   6     3906.41     3787.19     67.83 o 
  -2  12   6     4071.48     3831.48     78.35 o 
  -1  12   6      810.82      755.04     31.38 o 
   0  12   6      470.64      433.43     24.62 o 
   1  12   6     2293.62     2227.73     97.66 o 
   2  12   6     3001.17     2854.65     78.59 o 
   3  12   6      687.32      714.65     41.16 o 
   4  12   6       17.74        4.03      9.13 o 
   5  12   6      426.50      437.00     28.83 o 
   6  12   6      495.42      520.58     32.12 o 
  -9  13   6       11.47       -7.61     10.77 o 
  -8  13   6        5.29       12.92     12.23 o 
  -7  13   6        4.68        4.14     10.74 o 
  -6  13   6       14.01        8.84      8.89 o 
  -5  13   6       53.32       62.31     12.98 o 
  -4  13   6       45.44       46.00     11.84 o 
  -3  13   6        0.27        5.94      7.95 o 
  -2  13   6       50.99       65.05     12.46 o 
  -1  13   6       51.14       51.13     12.08 o 
   0  13   6       29.58       57.46     12.59 o 
   1  13   6       15.23       17.06     10.77 o 
   2  13   6       28.45       37.93     13.76 o 
   3  13   6        0.02        0.70     10.12 o 
   4  13   6        0.54        5.84      9.53 o 
   5  13   6        0.02        1.63      9.55 o 
  -8  14   6      402.28      441.73     35.75 o 
  -7  14   6      903.77      934.97     79.24 o 
  -6  14   6      710.90      746.31     34.94 o 
  -5  14   6        8.65        8.69      9.11 o 
  -4  14   6      837.37      922.61     36.48 o 
  -3  14   6     2199.67     2046.86     53.97 o 
  -2  14   6     2466.21     2352.79     59.21 o 
  -1  14   6     1069.23     1042.14     43.44 o 
   0  14   6      263.42      275.85     23.92 o 
   1  14   6     1639.04     1497.98     96.98 o 
   2  14   6     2284.16     2231.19     74.00 o 
   3  14   6      895.51      960.15     50.18 o 
   4  14   6        0.22       -0.61     11.63 o 
   5  14   6      158.00      147.81     20.73 o 
  -7  15   6       33.80       35.90     14.86 o 
  -6  15   6      219.93      236.69     24.91 o 
  -5  15   6      292.37      283.56     25.54 o 
  -4  15   6      139.86      153.75     19.35 o 
  -3  15   6       15.58       21.46      9.89 o 
  -2  15   6      282.21      292.01     25.89 o 
  -1  15   6      778.54      676.57     33.28 o 
   0  15   6      511.20      513.52     30.00 o 
   1  15   6      252.45      245.48     29.49 o 
   2  15   6        0.51        7.26     10.06 o 
   3  15   6       53.83       27.22     25.28 o 
   4  15   6       72.28       90.80     21.02 o 
  -7  16   6      474.07      465.32     37.46 o 
  -6  16   6      582.10      645.29     34.79 o 
  -5  16   6      142.00      125.42     18.79 o 
  -4  16   6       14.02       23.61     12.03 o 
  -3  16   6      280.21      315.45     26.68 o 
  -2  16   6      535.19      501.11     29.94 o 
  -1  16   6       74.54       66.51     14.36 o 
   0  16   6       82.29       68.54     17.60 o 
   1  16   6      528.32      490.29     37.49 o 
   2  16   6      532.52      534.21     39.18 o 
   3  16   6      104.28      135.10     24.70 o 
  -5  17   6      344.40      378.05     29.67 o 
  -4  17   6      296.15      318.46     27.97 o 
  -3  17   6       69.85       66.74     14.69 o 
  -2  17   6       81.93      123.65     19.15 o 
  -1  17   6      503.16      601.76     34.02 o 
   0  17   6      338.68      364.00     70.38 o 
   1  17   6        5.38       -0.68     11.79 o 
   2  17   6      188.75      159.33     27.48 o 
  -4  18   6      214.28      200.59     30.37 o 
  -3  18   6      439.16      397.44     32.78 o 
  -2  18   6      382.02      403.64     32.23 o 
  -1  18   6       66.16       64.09     19.69 o 
   0  18   6        5.83        4.35     11.79 o 
 -12   1   7       81.11       61.27     19.37 o 
 -11   1   7      699.77      755.30     45.02 o 
 -10   1   7     1329.45     1376.58     55.83 o 
  -9   1   7      423.06      478.80     31.45 o 
  -8   1   7       56.06       63.20     14.20 o 
  -7   1   7     3246.54     3161.01     68.71 o 
  -6   1   7     6213.01     6273.83    139.54 o 
  -5   1   7     3890.89     3800.87    139.32 o 
  -4   1   7      165.49       99.38     22.76 o 
  -3   1   7     5868.46     6470.79     78.78 o 
  -2   1   7    14615.25    15041.87    529.02 o 
  -1   1   7     7492.22     8066.34    166.37 o 
   0   1   7     4029.24     4229.38     42.88 o 
   1   1   7       23.37       20.29      4.57 o 
   2   1   7     2975.20     2927.98     44.34 o 
   3   1   7     6075.45     5856.63     95.72 o 
   4   1   7     2266.28     2124.77     93.66 o 
   5   1   7        0.07        1.33      5.83 o 
   6   1   7      761.52      756.73     42.49 o 
   7   1   7      621.66      690.83     44.86 o 
   8   1   7      184.24      185.53     27.48 o 
 -12   2   7        0.27        3.21     13.13 o 
 -11   2   7       61.84       87.55     20.38 o 
 -10   2   7        2.29        5.19     11.61 o 
  -9   2   7      228.44      250.76     26.24 o 
  -8   2   7      558.01      602.75     32.95 o 
  -7   2   7      293.89      247.34     20.56 o 
  -6   2   7      548.81      504.94     26.28 o 
  -5   2   7     4016.83     4311.78    125.76 o 
  -4   2   7     3718.60     3559.10    113.61 o 
  -3   2   7     2313.97     2384.64     71.17 o 
  -2   2   7      121.86      169.34     12.24 o 
  -1   2   7     1232.05     1386.01     70.70 o 
   0   2   7     3306.66     3435.56     49.14 o 
   1   2   7     5537.97     5540.73    141.28 o 
   2   2   7      894.62      925.36     28.34 o 
   3   2   7      125.29      113.62     11.74 o 
   4   2   7      854.15      829.31     27.06 o 
   5   2   7      374.02      357.18     23.84 o 
   6   2   7       19.17       21.93      8.48 o 
   7   2   7        3.68        7.83      8.63 o 
   8   2   7       58.05       25.59     21.32 o 
 -12   3   7      159.69      152.67     21.37 o 
 -11   3   7      715.69      673.13     54.24 o 
 -10   3   7      594.81      662.65     39.82 o 
  -9   3   7       59.59       74.95     16.58 o 
  -8   3   7        1.84        6.19      9.19 o 
  -7   3   7     1026.81      991.45     38.78 o 
  -6   3   7     5172.61     5019.60    105.67 o 
  -5   3   7     2461.07     2451.95     69.24 o 
  -4   3   7      630.05      530.68     43.56 o 
  -3   3   7     1481.53     1416.41     34.97 o 
  -2   3   7     2680.99     2851.59    118.58 o 
  -1   3   7     1293.85     1124.64     80.85 o 
   0   3   7      169.01      171.70     12.82 o 
   1   3   7     1079.79     1078.14     21.62 o 
   2   3   7     4927.48     4509.14    292.19 o 
   3   3   7     2340.34     2461.54     43.05 o 
   4   3   7      868.97      862.91     27.40 o 
   5   3   7      174.04      171.50     15.58 o 
   6   3   7      757.20      692.85     33.37 o 
   7   3   7      585.07      596.26     35.56 o 
 -12   4   7       80.28      120.90     19.75 o 
 -11   4   7      145.46      195.61     22.59 o 
 -10   4   7        1.73       18.86      9.53 o 
  -9   4   7     1041.76      980.34     36.90 o 
  -8   4   7     2490.20     2336.96     68.83 o 
  -7   4   7     3120.29     2939.11     79.38 o 
  -6   4   7      388.92      377.09     19.30 o 
  -5   4   7      975.86      988.85     39.18 o 
  -4   4   7     4348.70     4154.80     52.18 o 
  -3   4   7     5060.56     4827.82     52.29 o 
  -2   4   7      524.34      474.13     14.37 o 
  -1   4   7     1719.94     1766.82     84.93 o 
   0   4   7     4688.77     4781.31     62.10 o 
   1   4   7     3370.29     3348.08     45.97 o 
   2   4   7      236.43      228.52     17.41 o 
   3   4   7      810.93      814.92     30.92 o 
   4   4   7     2519.73     2369.15    105.12 o 
   5   4   7     2032.92     2053.67     71.00 o 
   6   4   7      323.64      343.10     25.80 o 
   7   4   7        1.27       -0.10      9.49 o 
 -11   5   7      103.47      149.21     20.49 o 
 -10   5   7        4.30       13.30     10.16 o 
  -9   5   7      261.73      202.93     20.39 o 
  -8   5   7      376.60      342.53     21.32 o 
  -7   5   7      552.94      488.31     23.41 o 
  -6   5   7      726.56      706.29     21.33 o 
  -5   5   7       50.62       46.84      5.97 o 
  -4   5   7      247.10      290.05     14.27 o 
  -3   5   7     1637.50     1766.83     27.84 o 
  -2   5   7     4774.69     4644.96     63.07 o 
  -1   5   7     2579.34     2674.43     58.62 o 
   0   5   7      455.64      415.17     36.37 o 
   1   5   7      273.51      262.11     16.58 o 
   2   5   7     1214.04     1280.05     41.94 o 
   3   5   7      695.15      692.18     48.78 o 
   4   5   7      411.04      434.76     24.74 o 
   5   5   7       13.70        7.87      8.33 o 
   6   5   7      162.79      180.15     21.12 o 
   7   5   7       81.10       80.07     15.38 o 
 -11   6   7       43.34       55.12     14.53 o 
 -10   6   7       22.94       28.82     10.86 o 
  -9   6   7      496.39      508.93     27.03 o 
  -8   6   7     1414.40     1429.59     60.94 o 
  -7   6   7     1941.80     1949.65     56.13 o 
  -6   6   7      190.97      184.63     12.77 o 
  -5   6   7     2678.09     2500.62    100.08 o 
  -4   6   7    11134.04    11044.53    168.15 o 
  -3   6   7    11182.93    10803.33    174.26 o 
  -2   6   7     2244.62     2224.19     43.58 o 
  -1   6   7     1233.67     1165.37     57.45 o 
   0   6   7     9518.39     9192.80    288.83 o 
   1   6   7     7938.60     8154.00    224.73 o 
   2   6   7     2330.16     2222.45     89.11 o 
   3   6   7       39.69       68.84     14.65 o 
   4   6   7     1141.79     1060.63     37.98 o 
   5   6   7     1491.89     1480.28     46.62 o 
   6   6   7      585.56      573.92     31.12 o 
   7   6   7       29.59       31.43     11.90 o 
 -11   7   7        2.64       -0.72      9.50 o 
 -10   7   7        8.17        3.82      8.29 o 
  -9   7   7        5.14       13.44      8.75 o 
  -8   7   7        2.04        9.14      8.77 o 
  -7   7   7       19.68       13.08      9.63 o 
  -6   7   7      300.16      310.79     18.43 o 
  -5   7   7      194.32      195.60     18.69 o 
  -4   7   7        0.58        3.74      7.06 o 
  -3   7   7      149.11      168.38     14.60 o 
  -2   7   7      269.20      227.34     15.36 o 
  -1   7   7      135.03      144.69     14.23 o 
   0   7   7       27.86       15.80      7.05 o 
   1   7   7       12.69       20.46      7.58 o 
   2   7   7       86.41       87.06     13.23 o 
   3   7   7       68.08       76.14     12.83 o 
   4   7   7       27.85       33.60     10.15 o 
   5   7   7        9.27       21.28      9.95 o 
   6   7   7        5.89        3.64      8.38 o 
   7   7   7        1.68       -7.38      8.88 o 
 -11   8   7       56.94       65.59     18.56 o 
 -10   8   7        0.75        2.65     10.55 o 
  -9   8   7      251.25      242.91     28.59 o 
  -8   8   7      996.10      969.47     46.31 o 
  -7   8   7     1828.60     1606.00     56.72 o 
  -6   8   7      911.60      903.82     50.79 o 
  -5   8   7      754.77      860.26     57.00 o 
  -4   8   7     5230.11     4998.72     69.81 o 
  -3   8   7     5294.91     5001.95    135.76 o 
  -2   8   7     1705.32     1607.25     71.81 o 
  -1   8   7      498.45      494.44     23.06 o 
   0   8   7     4365.53     3960.36    118.83 o 
   1   8   7     3667.36     3321.59     60.07 o 
   2   8   7     1447.74     1387.46     41.90 o 
   3   8   7       10.63        3.86      6.92 o 
   4   8   7      919.39      864.07     36.00 o 
   5   8   7     1065.85     1051.13     41.21 o 
   6   8   7      466.63      465.52     28.96 o 
 -10   9   7      104.78      123.62     23.07 o 
  -9   9   7        4.56        0.34      9.25 o 
  -8   9   7        1.67        1.52      8.61 o 
  -7   9   7      157.53      145.53     23.46 o 
  -6   9   7     1019.57      948.05     48.70 o 
  -5   9   7      415.41      380.79     26.44 o 
  -4   9   7       72.19       84.76     11.73 o 
  -3   9   7      789.52      759.75     60.89 o 
  -2   9   7     2393.87     2227.36     48.38 o 
  -1   9   7     1133.66     1031.54     43.48 o 
   0   9   7      358.28      386.90     21.80 o 
   1   9   7      242.88      248.37     19.35 o 
   2   9   7     1044.75      920.44     43.11 o 
   3   9   7      548.23      485.67     27.08 o 
   4   9   7      300.72      286.04     24.45 o 
   5   9   7       12.43        6.64      8.35 o 
   6   9   7      214.27      231.65     24.21 o 
 -10  10   7        0.10        9.89     12.47 o 
  -9  10   7      120.61       96.25     20.99 o 
  -8  10   7      481.73      458.11     34.01 o 
  -7  10   7      802.50      809.37     42.87 o 
  -6  10   7      244.65      229.87     24.60 o 
  -5  10   7      351.59      371.99     26.80 o 
  -4  10   7     1627.05     1580.51     45.68 o 
  -3  10   7     1449.42     1377.95     42.57 o 
  -2  10   7      129.47      116.56     14.46 o 
  -1  10   7      249.64      220.58     18.80 o 
   0  10   7     1216.91     1164.80     40.82 o 
   1  10   7     1546.00     1594.16     44.46 o 
   2  10   7      315.59      327.93     27.36 o 
   3  10   7       44.76       51.38     23.36 o 
   4  10   7      795.81      696.12     33.90 o 
   5  10   7      645.52      581.97     38.92 o 
   6  10   7      192.12      208.54     24.37 o 
 -10  11   7      553.19      592.22     41.93 o 
  -9  11   7      156.91      173.53     26.47 o 
  -8  11   7        1.18        5.18     10.77 o 
  -7  11   7      315.39      346.72     30.58 o 
  -6  11   7      929.16      892.71     40.86 o 
  -5  11   7     1052.87     1037.01     44.98 o 
  -4  11   7      313.52      279.18     19.21 o 
  -3  11   7      153.54      148.17     16.37 o 
  -2  11   7     2537.09     2463.67     87.63 o 
  -1  11   7     1505.14     1398.79     41.98 o 
   0  11   7      366.27      355.31     22.51 o 
   1  11   7      243.38      242.63     21.64 o 
   2  11   7     1025.09      876.94     62.19 o 
   3  11   7     1282.47     1246.40     54.31 o 
   4  11   7      460.35      473.68     29.57 o 
   5  11   7        2.11        5.24      9.36 o 
  -9  12   7       41.70       44.85     16.30 o 
  -8  12   7       16.01       16.32     12.23 o 
  -7  12   7        2.90       -0.50      9.36 o 
  -6  12   7       81.88       86.39     14.64 o 
  -5  12   7      353.99      340.72     28.22 o 
  -4  12   7      769.27      715.96     30.71 o 
  -3  12   7      543.37      515.15     26.57 o 
  -2  12   7       14.38       23.27      8.84 o 
  -1  12   7      501.98      524.41     32.97 o 
   0  12   7      401.39      384.36     24.50 o 
   1  12   7      320.39      284.83     24.49 o 
   2  12   7      297.12      246.53     28.53 o 
   3  12   7       11.58       12.73     17.67 o 
   4  12   7       29.05       31.46     12.15 o 
   5  12   7      170.05      182.87     22.81 o 
  -9  13   7       86.49      104.98     22.96 o 
  -8  13   7       24.54       24.52     14.14 o 
  -7  13   7      747.11      765.90     44.82 o 
  -6  13   7     1650.87     1631.21    106.87 o 
  -5  13   7      910.99      906.57     45.89 o 
  -4  13   7       46.89       49.21     12.28 o 
  -3  13   7     1089.51     1087.23     39.06 o 
  -2  13   7     2226.55     2230.46     58.72 o 
  -1  13   7     3412.95     3386.25    186.84 o 
   0  13   7     1882.26     1800.83    108.10 o 
   1  13   7       48.08       52.48     15.25 o 
   2  13   7      985.13      916.43     47.83 o 
   3  13   7     1672.71     1552.74     63.99 o 
   4  13   7      828.52      867.05     49.56 o 
  -8  14   7        0.16        2.43     12.40 o 
  -7  14   7       22.03       20.71     13.78 o 
  -6  14   7      164.25      159.25     27.91 o 
  -5  14   7      171.09      204.73     28.21 o 
  -4  14   7      118.51      131.87     18.25 o 
  -3  14   7      168.74      142.09     18.70 o 
  -2  14   7       62.46       66.98     13.68 o 
  -1  14   7       60.88       61.41     13.44 o 
   0  14   7      214.88      226.01     23.07 o 
   1  14   7      295.43      262.94     38.39 o 
   2  14   7      113.02      112.54     21.92 o 
   3  14   7       31.00       28.54     13.88 o 
   4  14   7        5.53        1.08     12.14 o 
  -7  15   7      269.39      292.88     33.96 o 
  -6  15   7      758.11      819.16     58.33 o 
  -5  15   7      813.00      910.13     55.47 o 
  -4  15   7      250.63      214.93     22.73 o 
  -3  15   7        3.55        5.69      9.09 o 
  -2  15   7      394.18      395.57     27.89 o 
  -1  15   7      590.85      652.89     33.95 o 
   0  15   7      219.84      226.93     23.49 o 
   1  15   7       13.75       25.78     12.57 o 
   2  15   7      547.43      503.64     50.88 o 
   3  15   7      716.33      787.12     48.05 o 
  -6  16   7        0.08        1.07      9.89 o 
  -5  16   7      113.70      134.95     25.18 o 
  -4  16   7      284.33      338.59     27.87 o 
  -3  16   7      328.03      392.53     29.98 o 
  -2  16   7        4.32        7.46      9.37 o 
  -1  16   7       87.59      105.23     17.48 o 
   0  16   7      332.06      355.21     33.77 o 
   1  16   7      344.87      353.92     36.82 o 
   2  16   7       33.42       39.56     16.30 o 
  -5  17   7      125.50      147.50     21.52 o 
  -4  17   7        6.69        0.02     13.56 o 
  -3  17   7      134.83      157.88     21.38 o 
  -2  17   7      445.17      451.60     30.17 o 
  -1  17   7      356.56      336.61     30.51 o 
   0  17   7       90.12       72.12     19.37 o 
 -12   0   8       86.48      154.74     37.16 o 
 -11   0   8       79.38       84.68     29.85 o 
 -10   0   8      478.43      519.81     49.36 o 
  -9   0   8     1216.57     1251.89     70.74 o 
  -8   0   8      791.98      811.99     54.25 o 
  -7   0   8      445.30      388.20     35.35 o 
  -6   0   8     1737.70     1708.75     68.35 o 
  -5   0   8     8044.29     8314.08    680.95 o 
  -4   0   8     4016.74     3950.22    313.95 o 
  -3   0   8      166.62      217.51     23.76 o 
  -2   0   8     2109.74     2467.80     77.56 o 
  -1   0   8     6665.83     6877.23    192.45 o 
   0   0   8     6727.31     7102.89    133.79 o 
   1   0   8      694.50      730.52     32.02 o 
   2   0   8      409.88      410.15     26.19 o 
   3   0   8      800.40      716.33     35.58 o 
   4   0   8     1360.58     1301.51     75.01 o 
   5   0   8      829.74      885.31     72.54 o 
   6   0   8       79.76       68.08     17.60 o 
   7   0   8      132.17      138.78     24.77 o 
 -12   1   8       17.91       34.72     16.78 o 
 -11   1   8        0.55        2.37     12.23 o 
 -10   1   8      134.72      143.68     22.82 o 
  -9   1   8      125.89      147.23     21.75 o 
  -8   1   8       71.94       77.61     15.61 o 
  -7   1   8      137.58      141.61     18.08 o 
  -6   1   8      194.02      190.28     18.28 o 
  -5   1   8      487.14      493.91     19.71 o 
  -4   1   8     1741.42     2067.10    108.54 o 
  -3   1   8     1937.00     2108.21     86.36 o 
  -2   1   8      669.59      620.69     22.17 o 
  -1   1   8       93.97       94.76      9.59 o 
   0   1   8       18.14       22.51      6.78 o 
   1   1   8      953.60      871.17     24.55 o 
   2   1   8     1149.62     1191.73     30.16 o 
   3   1   8      246.68      235.61     16.08 o 
   4   1   8       41.33       30.89      8.36 o 
   5   1   8        1.72        4.00      6.80 o 
   6   1   8       53.49       58.40     12.10 o 
   7   1   8       16.34       14.72     10.92 o 
 -12   2   8       71.38      114.43     23.65 o 
 -11   2   8       84.97       52.07     17.21 o 
 -10   2   8      539.98      567.81     36.80 o 
  -9   2   8     1741.61     1762.70    108.59 o 
  -8   2   8     1173.04     1187.53     59.46 o 
  -7   2   8        0.10        0.33      7.02 o 
  -6   2   8     1195.73     1156.16     39.93 o 
  -5   2   8     4128.64     4372.29    131.84 o 
  -4   2   8     2636.28     2638.07    106.62 o 
  -3   2   8        4.57       12.93      5.64 o 
  -2   2   8      268.04      260.53     15.26 o 
  -1   2   8     3217.39     3099.04     56.74 o 
   0   2   8     2063.94     2011.11     45.61 o 
   1   2   8      246.18      185.00     47.03 o 
   2   2   8      418.39      381.13     17.81 o 
   3   2   8     1591.89     1538.53     62.52 o 
   4   2   8     1413.94     1403.10     55.12 o 
   5   2   8      308.12      300.78     24.54 o 
   6   2   8       11.58       12.27      9.85 o 
   7   2   8      200.92      202.37     23.40 o 
 -12   3   8      312.81      360.70     29.27 o 
 -11   3   8      292.79      358.10     35.63 o 
 -10   3   8       17.49        5.31     11.36 o 
  -9   3   8      344.78      308.29     26.24 o 
  -8   3   8      447.36      450.27     29.08 o 
  -7   3   8     1198.57     1159.12     42.63 o 
  -6   3   8      973.20      903.99     29.76 o 
  -5   3   8      131.31      139.86      9.35 o 
  -4   3   8      979.35      983.57     26.56 o 
  -3   3   8     3757.49     3848.22     95.57 o 
  -2   3   8     1711.54     1643.25     73.26 o 
  -1   3   8       55.29       52.33      8.77 o 
   0   3   8      831.59      799.52     26.36 o 
   1   3   8     2597.88     2566.98    100.78 o 
   2   3   8     1815.60     1725.07     49.47 o 
   3   3   8      491.41      473.42     25.16 o 
   4   3   8        5.56        6.29      7.74 o 
   5   3   8      512.33      523.25     30.83 o 
   6   3   8      792.20      754.26     57.97 o 
   7   3   8      256.43      296.35     31.36 o 
 -11   4   8        5.10        3.35      9.59 o 
 -10   4   8      291.65      301.46     24.75 o 
  -9   4   8      686.62      688.89     34.66 o 
  -8   4   8       96.17      111.74     15.74 o 
  -7   4   8      623.00      587.19     25.85 o 
  -6   4   8     1630.69     1606.06     39.34 o 
  -5   4   8     1733.51     1644.33     30.00 o 
  -4   4   8     1473.16     1449.41     61.29 o 
  -3   4   8      110.24       82.90     10.21 o 
  -2   4   8     1089.35     1109.70     33.72 o 
  -1   4   8     3991.51     3781.79    171.88 o 
   0   4   8     2594.90     2720.97     87.17 o 
   1   4   8      124.12      125.44     18.51 o 
   2   4   8      341.27      344.16     25.74 o 
   3   4   8      954.78      900.10     34.37 o 
   4   4   8      812.50      859.90     61.40 o 
   5   4   8      154.14      187.55     20.88 o 
   6   4   8        0.24        1.45      9.30 o 
   7   4   8       88.97       91.43     16.83 o 
 -11   5   8      567.29      632.78     34.11 o 
 -10   5   8       27.93       39.02     12.00 o 
  -9   5   8      255.42      245.36     24.37 o 
  -8   5   8     1085.09     1042.63     47.86 o 
  -7   5   8     1205.11     1207.84     36.60 o 
  -6   5   8      729.39      665.94     30.38 o 
  -5   5   8      323.27      303.61     20.99 o 
  -4   5   8      441.85      441.52     19.58 o 
  -3   5   8     4996.76     4770.87     64.95 o 
  -2   5   8     6833.00     6349.33    367.32 o 
  -1   5   8     1187.91     1208.34     58.78 o 
   0   5   8      582.85      588.03     29.65 o 
   1   5   8     2830.38     2871.71     65.19 o 
   2   5   8     2950.08     2871.63    126.59 o 
   3   5   8      775.13      790.32     32.92 o 
   4   5   8       11.04       11.80      8.38 o 
   5   5   8      709.23      700.21     42.93 o 
   6   5   8     1000.39     1015.34     70.03 o 
 -11   6   8        5.58       10.24     11.01 o 
 -10   6   8       17.24       20.53     12.73 o 
  -9   6   8       55.44       68.80     17.41 o 
  -8   6   8        5.84        6.23      9.45 o 
  -7   6   8      146.60      109.00     18.65 o 
  -6   6   8      241.44      256.24     17.39 o 
  -5   6   8       74.60       78.73     13.76 o 
  -4   6   8       80.90       79.36     10.72 o 
  -3   6   8       43.01       25.10      7.50 o 
  -2   6   8      516.44      454.66     37.36 o 
  -1   6   8      929.40      976.60     31.32 o 
   0   6   8      502.56      487.12     22.85 o 
   1   6   8       59.92       67.06     13.65 o 
   2   6   8       26.23       38.57     10.50 o 
   3   6   8       34.07       32.38      9.68 o 
   4   6   8       43.99       46.37     11.66 o 
   5   6   8       14.71       21.65      9.85 o 
   6   6   8        4.12        7.43      9.46 o 
 -11   7   8      380.86      428.12     36.12 o 
 -10   7   8       80.03      127.48     23.83 o 
  -9   7   8      130.54      140.83     22.82 o 
  -8   7   8     1301.27     1182.55     51.09 o 
  -7   7   8     1296.01     1207.49     49.36 o 
  -6   7   8      304.73      279.86     18.55 o 
  -5   7   8      125.06      131.86     17.52 o 
  -4   7   8      722.23      744.89     26.81 o 
  -3   7   8     5784.14     5767.76     76.03 o 
  -2   7   8     8973.77     9166.45    219.33 o 
  -1   7   8     2794.45     2487.59     51.01 o 
   0   7   8      444.44      416.13     21.99 o 
   1   7   8     2987.28     2865.39     95.15 o 
   2   7   8     3733.15     3384.74     67.03 o 
   3   7   8     1467.47     1409.32     49.49 o 
   4   7   8        1.46       13.05      8.62 o 
   5   7   8      307.17      304.02     26.47 o 
   6   7   8      583.07      630.97     34.40 o 
 -11   8   8       19.45       20.33     15.87 o 
 -10   8   8       52.09       60.90     17.41 o 
  -9   8   8       49.83       72.22     18.08 o 
  -8   8   8       27.40       13.68     11.53 o 
  -7   8   8      535.12      477.84     32.74 o 
  -6   8   8     1393.58     1394.88     40.79 o 
  -5   8   8      901.26      875.97     38.68 o 
  -4   8   8      347.36      324.35     19.02 o 
  -3   8   8       14.48       36.16      8.88 o 
  -2   8   8      364.42      337.10     22.52 o 
  -1   8   8     1440.68     1413.84     39.58 o 
   0   8   8     1529.57     1450.06     44.00 o 
   1   8   8      800.37      810.62     61.61 o 
   2   8   8        5.05        5.19      9.01 o 
   3   8   8      155.63      151.56     18.70 o 
   4   8   8      276.78      271.72     24.67 o 
   5   8   8       64.77       50.18     13.34 o 
   6   8   8        3.86        9.62     10.19 o 
 -10   9   8      142.59      151.79     25.37 o 
  -9   9   8        0.66       11.29     11.10 o 
  -8   9   8      541.35      529.09     36.19 o 
  -7   9   8     1740.19     1574.80     59.08 o 
  -6   9   8     1615.45     1588.00     96.08 o 
  -5   9   8      323.81      297.83     25.07 o 
  -4   9   8       19.86       25.80      8.17 o 
  -3   9   8     1068.91     1041.57     85.39 o 
  -2   9   8     1605.64     1537.16     53.69 o 
  -1   9   8      417.61      452.28     23.89 o 
   0   9   8      270.76      280.62     32.68 o 
   1   9   8     2450.58     2365.07    135.58 o 
   2   9   8     2265.52     2216.54     69.69 o 
   3   9   8      270.24      287.89     24.73 o 
   4   9   8      101.59       97.36     16.40 o 
   5   9   8      501.98      448.79     29.17 o 
 -10  10   8      583.24      569.16     41.97 o 
  -9  10   8     1232.98     1092.34     54.53 o 
  -8  10   8      545.27      546.19     37.70 o 
  -7  10   8      105.17      102.26     20.19 o 
  -6  10   8      594.06      589.71     37.00 o 
  -5  10   8     1054.10     1027.73     44.58 o 
  -4  10   8      930.85      854.34     36.12 o 
  -3  10   8      159.36      171.41     17.17 o 
  -2  10   8      559.37      603.83     27.99 o 
  -1  10   8     1892.79     1787.90     47.52 o 
   0  10   8     1343.93     1307.24     45.64 o 
   1  10   8       15.00        7.79      7.60 o 
   2  10   8      188.37      171.47     24.54 o 
   3  10   8     1060.48      969.13     59.75 o 
   4  10   8      927.98      883.87     48.92 o 
   5  10   8      303.73      366.46     29.24 o 
  -9  11   8       69.60       67.60     18.30 o 
  -8  11   8      165.57      158.40     25.41 o 
  -7  11   8      532.49      497.06     35.98 o 
  -6  11   8      212.65      208.03     20.83 o 
  -5  11   8       76.81       96.42     18.51 o 
  -4  11   8      900.72      855.08     33.16 o 
  -3  11   8     2001.56     1918.39     49.64 o 
  -2  11   8     1525.14     1434.02     52.47 o 
  -1  11   8      138.75      139.32     17.47 o 
   0  11   8      117.22      110.66     15.70 o 
   1  11   8     1078.06     1138.54     78.52 o 
   2  11   8      974.65      920.08     47.20 o 
   3  11   8      257.63      245.02     30.35 o 
   4  11   8        3.41       -3.46      8.43 o 
   5  11   8      144.79      148.91     21.64 o 
  -9  12   8      751.34      746.87     47.15 o 
  -8  12   8      489.23      463.09     36.62 o 
  -7  12   8       26.12       10.69     11.36 o 
  -6  12   8     1077.11     1147.31     50.75 o 
  -5  12   8     2638.09     2585.86     79.66 o 
  -4  12   8     1730.93     1634.20     54.34 o 
  -3  12   8       13.20       11.48      7.80 o 
  -2  12   8      822.61      790.94     39.15 o 
  -1  12   8     2748.33     2743.26    104.87 o 
   0  12   8     2525.48     2407.67     59.90 o 
   1  12   8      518.60      536.19     50.40 o 
   2  12   8       28.18       27.50     13.60 o 
   3  12   8      670.95      608.92     41.59 o 
   4  12   8      951.77      941.78     52.15 o 
  -8  13   8        0.00        5.84     11.61 o 
  -7  13   8        6.82       18.03     12.70 o 
  -6  13   8        6.87       14.07     10.19 o 
  -5  13   8       21.16       19.28     14.39 o 
  -4  13   8       47.40       43.86     12.31 o 
  -3  13   8      134.31      148.73     18.89 o 
  -2  13   8       30.43       34.46     10.84 o 
  -1  13   8        3.42        3.86      8.20 o 
   0  13   8        2.92        9.70      9.10 o 
   1  13   8       19.13       24.38     13.01 o 
   2  13   8        8.43       20.17     12.40 o 
   3  13   8        0.37       -2.44     10.34 o 
  -8  14   8      249.63      265.95     33.82 o 
  -7  14   8        0.30      -13.13      9.51 o 
  -6  14   8      610.25      654.06     34.55 o 
  -5  14   8     2190.24     2268.26     75.70 o 
  -4  14   8     1425.32     1266.47     67.58 o 
  -3  14   8       23.56       18.86     10.30 o 
  -2  14   8      315.57      292.02     25.33 o 
  -1  14   8     1684.11     1728.73     56.25 o 
   0  14   8     1410.30     1432.56     50.48 o 
   1  14   8      340.72      335.49     34.89 o 
   2  14   8        4.83       10.74     12.23 o 
   3  14   8      345.46      371.76     38.75 o 
  -7  15   8       77.40       86.49     21.32 o 
  -6  15   8       19.75       29.38     12.62 o 
  -5  15   8       26.76       33.59     15.66 o 
  -4  15   8      340.52      361.02     37.84 o 
  -3  15   8      732.59      765.44     52.89 o 
  -2  15   8      429.24      361.71     26.75 o 
  -1  15   8       45.92       42.88     16.78 o 
   0  15   8       29.42       17.44     11.44 o 
   1  15   8      180.72      169.31     27.10 o 
   2  15   8      207.04      208.09     30.80 o 
  -5  16   8      500.70      637.07     70.99 o 
  -4  16   8      542.16      561.51     41.57 o 
  -3  16   8       72.49       76.81     15.88 o 
  -2  16   8      133.84      132.36     19.54 o 
  -1  16   8      404.82      424.74     29.08 o 
   0  16   8      252.38      250.48     32.52 o 
  -2  17   8      292.61      334.37     29.73 o 
 -11   1   9      102.71      150.08     25.63 o 
 -10   1   9        5.47       10.62     11.36 o 
  -9   1   9      829.04      831.75     41.59 o 
  -8   1   9     1524.19     1516.23     52.37 o 
  -7   1   9     1080.69     1057.35     41.37 o 
  -6   1   9       50.08       55.34     22.84 o 
  -5   1   9     1860.04     1779.80     37.58 o 
  -4   1   9     4618.08     4828.02    200.04 o 
  -3   1   9     7633.10     8048.08    211.98 o 
  -2   1   9     1517.82     1491.40     45.97 o 
  -1   1   9     2029.67     2095.73     35.17 o 
   0   1   9     5306.84     5457.84     96.33 o 
   1   1   9     3206.36     3306.96     77.54 o 
   2   1   9      730.14      749.44     25.61 o 
   3   1   9      110.99      115.83     13.40 o 
   4   1   9      582.17      602.13     34.76 o 
   5   1   9      834.85      897.58     39.43 o 
   6   1   9      296.84      340.63     28.36 o 
 -11   2   9       78.19       85.67     20.43 o 
 -10   2   9       40.12       57.50     16.35 o 
  -9   2   9        0.67       -0.03      9.88 o 
  -8   2   9      218.88      222.14     23.88 o 
  -7   2   9     1267.69     1201.35     44.16 o 
  -6   2   9     2224.91     2144.95     55.56 o 
  -5   2   9      510.63      499.96     16.08 o 
  -4   2   9        0.06       -0.80      4.17 o 
  -3   2   9      952.50     1059.68     35.24 o 
  -2   2   9     2762.22     2628.17     89.41 o 
  -1   2   9     2149.33     2231.07     44.94 o 
   0   2   9      580.31      587.85     32.76 o 
   1   2   9       87.43       71.60     15.72 o 
   2   2   9      727.76      741.53     30.81 o 
   3   2   9      741.10      741.08     37.47 o 
   4   2   9      467.41      459.22     27.01 o 
   5   2   9       33.83       38.92     12.69 o 
   6   2   9       57.76       71.60     14.96 o 
 -11   3   9      145.95      197.97     23.60 o 
 -10   3   9        7.06        1.52     12.06 o 
  -9   3   9      878.74      812.81     41.58 o 
  -8   3   9     1923.02     1905.92     92.44 o 
  -7   3   9     2386.05     2210.96     50.31 o 
  -6   3   9      117.63      137.46     14.66 o 
  -5   3   9     1193.85     1202.79     24.64 o 
  -4   3   9     2354.83     2382.30     48.12 o 
  -3   3   9     1764.32     1840.95     81.35 o 
  -2   3   9      337.24      315.83     18.13 o 
  -1   3   9      578.05      540.77     23.17 o 
   0   3   9     2136.76     2033.13     58.91 o 
   1   3   9     3301.70     3305.40     78.63 o 
   2   3   9      237.75      278.12     21.19 o 
   3   3   9      371.06      356.33     23.60 o 
   4   3   9      879.19      890.20     40.85 o 
   5   3   9      531.79      510.29     30.18 o 
   6   3   9      182.62      211.13     23.60 o 
 -11   4   9      466.10      494.40     32.99 o 
 -10   4   9      941.50      913.70     48.01 o 
  -9   4   9      491.18      524.22     28.07 o 
  -8   4   9       37.06       31.39      9.99 o 
  -7   4   9     1232.61     1145.94     39.37 o 
  -6   4   9     2354.55     2236.56     65.93 o 
  -5   4   9     1184.03     1129.22     40.20 o 
  -4   4   9       46.60       51.41      9.18 o 
  -3   4   9      411.48      380.63     27.52 o 
  -2   4   9     1996.14     1994.76     55.96 o 
  -1   4   9     1145.42     1185.07     35.48 o 
   0   4   9      201.30      216.32     23.41 o 
   1   4   9      265.10      267.25     26.93 o 
   2   4   9     1505.71     1441.98     43.54 o 
   3   4   9     1432.19     1398.06     78.29 o 
   4   4   9      623.51      700.63     51.92 o 
   5   4   9       11.68        9.92     10.19 o 
   6   4   9      370.51      424.60     49.28 o 
 -11   5   9       34.59       30.74     15.35 o 
 -10   5   9       20.07       27.91     14.57 o 
  -9   5   9      300.70      302.13     31.18 o 
  -8   5   9      410.74      382.20     55.45 o 
  -7   5   9      264.08      299.58     26.93 o 
  -6   5   9      318.67      300.31     26.00 o 
  -5   5   9     2747.25     2687.88    116.04 o 
  -4   5   9     2632.55     2467.36    116.46 o 
  -3   5   9     1251.48     1087.54     48.43 o 
  -2   5   9        7.06        3.48      6.13 o 
  -1   5   9      199.51      209.94     16.94 o 
   0   5   9      971.31      977.07     55.55 o 
   1   5   9     2267.94     2376.03     91.25 o 
   2   5   9      665.03      655.86     30.60 o 
   3   5   9        0.25       -4.13      6.87 o 
   4   5   9       96.62      128.16     18.38 o 
   5   5   9      147.25      158.27     20.83 o 
   6   5   9       17.73       29.18     10.36 o 
 -11   6   9      280.25      329.61     35.96 o 
 -10   6   9      530.87      545.93     38.75 o 
  -9   6   9      261.88      282.88     30.80 o 
  -8   6   9      343.37      299.80     29.94 o 
  -7   6   9     2051.73     2016.01     64.73 o 
  -6   6   9     2416.24     2166.54     65.18 o 
  -5   6   9      625.73      602.55     45.71 o 
  -4   6   9      653.15      705.58     28.10 o 
  -3   6   9     2548.60     2570.99     51.34 o 
  -2   6   9     2996.19     2872.45     97.47 o 
  -1   6   9     3355.55     3162.59     58.78 o 
   0   6   9     1517.67     1535.12     77.15 o 
   1   6   9        1.29        4.26      8.18 o 
   2   6   9     1235.84     1094.64     48.72 o 
   3   6   9     2043.25     1939.01     54.34 o 
   4   6   9      574.87      536.41     30.66 o 
   5   6   9        0.33        2.77      8.67 o 
 -11   7   9        2.78        8.22     13.35 o 
 -10   7   9        2.66        1.59     15.53 o 
  -9   7   9        6.71       11.78     11.26 o 
  -8   7   9       19.66       13.71     10.77 o 
  -7   7   9       64.10       70.07     16.98 o 
  -6   7   9       95.36      116.97     20.03 o 
  -5   7   9       68.44       78.30     15.92 o 
  -4   7   9        7.40        6.24      6.15 o 
  -3   7   9       61.13       57.66     10.57 o 
  -2   7   9       40.57       36.53      9.13 o 
  -1   7   9       58.37       61.76     11.43 o 
   0   7   9      150.81      134.05     15.71 o 
   1   7   9      269.02      253.54     27.13 o 
   2   7   9       36.28       27.09     12.27 o 
   3   7   9        5.41        6.94      8.32 o 
   4   7   9        2.33       11.29      8.99 o 
   5   7   9        0.47       -0.32      8.66 o 
 -10   8   9      455.71      426.84     35.50 o 
  -9   8   9      251.95      278.02     32.08 o 
  -8   8   9      158.75      133.15     22.47 o 
  -7   8   9     1465.86     1344.49     55.41 o 
  -6   8   9     2311.27     2313.14    104.85 o 
  -5   8   9      765.88      728.97     37.04 o 
  -4   8   9      149.76      168.53     16.85 o 
  -3   8   9      848.16      889.19     35.84 o 
  -2   8   9      832.65      855.00     41.17 o 
  -1   8   9      931.54      953.19     34.20 o 
   0   8   9      377.58      382.21     22.80 o 
   1   8   9       74.85       75.21     16.10 o 
   2   8   9     1259.17     1192.92     52.79 o 
   3   8   9     1180.79     1132.04     43.16 o 
   4   8   9      245.05      241.54     24.48 o 
   5   8   9        9.32        9.80      9.13 o 
 -10   9   9       54.85       75.84     20.25 o 
  -9   9   9      424.64      403.13     34.40 o 
  -8   9   9      357.13      376.53     33.60 o 
  -7   9   9      129.18      119.33     21.73 o 
  -6   9   9      137.27      157.15     18.14 o 
  -5   9   9     1129.39     1161.59     47.37 o 
  -4   9   9     1204.65     1175.61     37.57 o 
  -3   9   9      731.26      661.88     28.93 o 
  -2   9   9       39.04       29.56      9.21 o 
  -1   9   9      288.47      250.35     20.98 o 
   0   9   9      967.01      949.18     48.41 o 
   1   9   9     1224.57     1177.48     51.95 o 
   2   9   9      182.96      176.95     25.41 o 
   3   9   9       56.38       39.56     14.48 o 
   4   9   9      225.05      216.81     24.04 o 
 -10  10   9      265.59      255.75     39.30 o 
  -9  10   9       92.28       99.64     21.75 o 
  -8  10   9      100.90      116.19     21.92 o 
  -7  10   9      881.82      856.94     46.77 o 
  -6  10   9     1221.66     1220.89     66.87 o 
  -5  10   9      507.97      512.85     33.60 o 
  -4  10   9        0.20        9.75      7.99 o 
  -3  10   9      427.56      464.89     25.59 o 
  -2  10   9      673.30      630.63     29.45 o 
  -1  10   9      498.70      504.63     31.32 o 
   0  10   9       25.65       22.00      9.96 o 
   1  10   9      307.80      273.57     29.94 o 
   2  10   9      627.75      626.69     52.72 o 
   3  10   9      531.06      543.74     39.21 o 
   4  10   9      117.58      130.23     19.01 o 
  -9  11   9      684.07      606.34     43.27 o 
  -8  11   9      846.70      761.80     46.32 o 
  -7  11   9      487.65      440.08     34.90 o 
  -6  11   9        5.08        4.94      8.95 o 
  -5  11   9      778.00      819.03     42.84 o 
  -4  11   9     1375.73     1315.61     42.47 o 
  -3  11   9     1210.77     1211.97     41.21 o 
  -2  11   9        0.67        0.26      7.09 o 
  -1  11   9      638.74      627.79     30.98 o 
   0  11   9     1108.40     1056.47     49.41 o 
   1  11   9      689.92      738.17     48.72 o 
   2  11   9       58.91       78.61     18.51 o 
   3  11   9      212.16      183.70     27.78 o 
  -8  12   9      114.46      107.77     22.59 o 
  -7  12   9      258.12      228.43     29.72 o 
  -6  12   9       80.14       88.08     16.23 o 
  -5  12   9       12.55       13.99     12.70 o 
  -4  12   9        7.80       11.05      8.78 o 
  -3  12   9      495.17      488.89     27.97 o 
  -2  12   9     1359.09     1402.06     46.37 o 
  -1  12   9      628.59      570.73     30.82 o 
   0  12   9       60.36       64.59     14.25 o 
   1  12   9       15.01       24.90     10.72 o 
   2  12   9       31.84       39.25     15.06 o 
   3  12   9       49.19       40.29     17.06 o 
  -8  13   9      378.86      394.95     39.63 o 
  -7  13   9      148.57      156.93     25.93 o 
  -6  13   9      106.25      115.36     21.73 o 
  -5  13   9     1347.90     1307.66     57.53 o 
  -4  13   9     2272.21     2078.01     56.76 o 
  -3  13   9      983.15      931.03     44.94 o 
  -2  13   9       63.71       62.46     13.93 o 
  -1  13   9      732.80      728.25     35.74 o 
   0  13   9     1650.44     1709.09     91.75 o 
   1  13   9     1188.97     1078.16     54.73 o 
   2  13   9      229.81      204.20     29.40 o 
  -7  14   9       55.27       57.52     18.30 o 
  -6  14   9       83.74       76.25     19.12 o 
  -5  14   9       14.90       23.84     14.82 o 
  -4  14   9       17.34       23.27     15.06 o 
  -3  14   9      122.93      111.85     17.44 o 
  -2  14   9      277.30      276.49     25.84 o 
  -1  14   9       81.33       87.72     15.65 o 
   0  14   9       52.56       71.34     16.22 o 
   1  14   9        4.99        1.53     11.27 o 
  -6  15   9        5.64        2.47     11.21 o 
  -5  15   9      200.25      238.88     31.45 o 
  -4  15   9      467.77      535.95     54.84 o 
  -3  15   9      409.72      443.88     35.27 o 
  -2  15   9       15.93       21.86     11.60 o 
  -1  15   9      279.91      296.17     27.84 o 
   0  15   9      585.13      615.22     38.43 o 
  -3  16   9      154.81      188.12     22.67 o 
  -2  16   9      454.06      499.07     31.89 o 
 -11   0  10      496.13      581.35     56.67 o 
 -10   0  10        4.54       21.93     20.10 o 
  -9   0  10      417.85      429.60     44.48 o 
  -8   0  10     1823.44     1712.51     80.53 o 
  -7   0  10     1260.42     1347.12     67.69 o 
  -6   0  10      260.59      243.11     29.25 o 
  -5   0  10      128.66      123.19     16.37 o 
  -4   0  10     4865.73     5503.25    124.85 o 
  -3   0  10    10709.86    11618.76    640.70 o 
  -2   0  10     4236.62     4578.92    148.94 o 
  -1   0  10      460.55      475.35     42.05 o 
   0   0  10     1248.12     1295.94     70.74 o 
   1   0  10     2489.04     2537.15    102.56 o 
   2   0  10     2658.51     2575.89    101.34 o 
   3   0  10      564.37      603.34     55.46 o 
   4   0  10       88.16      105.39     29.85 o 
   5   0  10      654.54      797.76     67.65 o 
 -11   1  10        0.07        9.84     14.62 o 
 -10   1  10       58.81       81.02     18.51 o 
  -9   1  10       70.05       75.09     17.21 o 
  -8   1  10        0.70        4.79      9.01 o 
  -7   1  10      197.93      160.79     20.23 o 
  -6   1  10     1033.79      992.70     39.41 o 
  -5   1  10      659.34      693.66     40.47 o 
  -4   1  10      370.33      357.12     16.81 o 
  -3   1  10        0.43      -10.34      6.89 o 
  -2   1  10      329.01      314.71     16.09 o 
  -1   1  10      750.06      747.77     44.20 o 
   0   1  10     1097.16      971.16     43.54 o 
   1   1  10      289.38      338.85     35.34 o 
   2   1  10       17.88       25.25     13.17 o 
   3   1  10       44.79       45.29     12.10 o 
   4   1  10       14.00       23.65     10.78 o 
   5   1  10        5.56       12.84     14.63 o 
 -11   2  10      536.05      640.81     42.60 o 
 -10   2  10       44.36       90.92     20.46 o 
  -9   2  10      130.12      114.25     20.38 o 
  -8   2  10     1116.46     1039.10     44.38 o 
  -7   2  10     2721.82     2740.30     68.12 o 
  -6   2  10     1187.54     1258.51     37.35 o 
  -5   2  10       54.08       56.13      8.90 o 
  -4   2  10     1498.08     1647.89     58.33 o 
  -3   2  10     3461.01     3543.28    240.38 o 
  -2   2  10     1350.40     1447.59     44.18 o 
  -1   2  10       61.98       56.70     14.39 o 
   0   2  10      703.78      687.95     71.93 o 
   1   2  10     2751.57     2835.14     76.64 o 
   2   2  10     1502.49     1582.79     67.09 o 
   3   2  10      292.46      316.20     24.48 o 
   4   2  10      173.42      158.58     19.63 o 
   5   2  10      632.61      608.10     33.68 o 
 -11   3  10        9.53       20.64     11.44 o 
 -10   3  10      894.83      847.82     69.27 o 
  -9   3  10     1309.80     1246.85     86.99 o 
  -8   3  10      499.30      497.93     26.72 o 
  -7   3  10       81.62       80.67     17.01 o 
  -6   3  10     1488.76     1364.56     50.44 o 
  -5   3  10     2231.39     2088.62     56.66 o 
  -4   3  10     1595.12     1509.04     38.75 o 
  -3   3  10       42.26       36.62      9.40 o 
  -2   3  10      984.68      984.32     42.45 o 
  -1   3  10     1870.46     1876.73    115.02 o 
   0   3  10     1161.32     1186.52     60.98 o 
   1   3  10       42.00       24.12     12.04 o 
   2   3  10      338.46      330.52     31.38 o 
   3   3  10      592.95      621.40     31.52 o 
   4   3  10      290.70      334.54     34.48 o 
   5   3  10       52.98       87.56     16.40 o 
 -11   4  10      161.72      195.55     28.78 o 
 -10   4  10        0.24       10.17     12.66 o 
  -9   4  10       97.39       68.23     18.95 o 
  -8   4  10      571.54      544.94     36.41 o 
  -7   4  10     1752.19     1595.91     57.37 o 
  -6   4  10      876.14      835.60     40.72 o 
  -5   4  10        1.43       -0.21      8.05 o 
  -4   4  10     1017.79     1036.92     38.14 o 
  -3   4  10     2178.54     2138.26     47.46 o 
  -2   4  10      987.79      994.93     32.93 o 
  -1   4  10       63.91       78.73     12.45 o 
   0   4  10      264.09      298.26     33.51 o 
   1   4  10     1228.13     1309.73     53.02 o 
   2   4  10      949.80      897.75     45.90 o 
   3   4  10      407.94      415.49     32.72 o 
   4   4  10        3.64        2.52      9.41 o 
   5   4  10      222.55      220.78     24.93 o 
 -11   5  10       71.09       68.40     22.54 o 
 -10   5  10      907.83      807.53     47.79 o 
  -9   5  10     1351.92     1251.49     56.05 o 
  -8   5  10      741.52      736.58     41.80 o 
  -7   5  10       34.71       24.60     11.10 o 
  -6   5  10     2135.98     2107.70     64.73 o 
  -5   5  10     3543.53     3488.38     76.68 o 
  -4   5  10     1573.16     1519.49     40.32 o 
  -3   5  10       54.63       64.76     11.61 o 
  -2   5  10     2153.83     2112.64     48.80 o 
  -1   5  10     2807.49     2795.54     58.91 o 
   0   5  10     1122.60     1172.56     48.92 o 
   1   5  10       12.21       25.35     12.27 o 
   2   5  10      238.60      251.06     29.51 o 
   3   5  10      709.37      697.55     34.49 o 
   4   5  10      663.27      750.31     68.94 o 
   5   5  10      141.57      167.90     22.10 o 
 -10   6  10        8.56       -1.96     10.68 o 
  -9   6  10       30.17       34.60     14.14 o 
  -8   6  10       24.04       19.87     12.44 o 
  -7   6  10       45.82       48.31     15.25 o 
  -6   6  10        3.64        6.49     10.55 o 
  -5   6  10       45.49       49.25     13.99 o 
  -4   6  10      247.61      266.42     20.29 o 
  -3   6  10      597.76      594.17     26.79 o 
  -2   6  10      369.60      383.28     24.70 o 
  -1   6  10       73.56       55.49     11.89 o 
   0   6  10        1.74        4.37      8.92 o 
   1   6  10       74.49       69.61     16.55 o 
   2   6  10       65.72       56.16     15.87 o 
   3   6  10       81.66       68.59     14.56 o 
   4   6  10       16.57       17.67      9.94 o 
 -10   7  10      353.76      415.19     37.45 o 
  -9   7  10      443.82      453.89     36.19 o 
  -8   7  10      200.88      224.00     28.59 o 
  -7   7  10      142.93      158.54     24.08 o 
  -6   7  10     2294.00     2073.72     67.11 o 
  -5   7  10     4124.03     4168.00     88.22 o 
  -4   7  10     1227.21     1106.19     36.32 o 
  -3   7  10      201.85      208.86     18.81 o 
  -2   7  10     2476.08     2442.25     55.59 o 
  -1   7  10     3429.79     3446.24    122.82 o 
   0   7  10     1154.08     1172.37     51.06 o 
   1   7  10      110.07      100.63     19.31 o 
   2   7  10       12.68        1.98      9.45 o 
   3   7  10      375.10      391.59     33.37 o 
   4   7  10      475.95      484.71     30.93 o 
 -10   8  10        1.01       12.88     11.79 o 
  -9   8  10        8.40       12.73     11.79 o 
  -8   8  10       73.46       96.30     21.09 o 
  -7   8  10      540.44      501.43     35.93 o 
  -6   8  10      145.27      138.88     22.82 o 
  -5   8  10       74.56       98.25     18.51 o 
  -4   8  10      690.07      690.85     29.92 o 
  -3   8  10      876.15      780.64     31.99 o 
  -2   8  10      303.30      287.85     21.83 o 
  -1   8  10       58.03       55.92     17.69 o 
   0   8  10        1.78       -8.50      7.88 o 
   1   8  10      291.98      308.21     32.29 o 
   2   8  10      237.05      193.28     26.86 o 
   3   8  10      179.77      160.08     25.80 o 
   4   8  10       21.75       15.52     10.64 o 
  -9   9  10      490.26      514.73     44.48 o 
  -8   9  10      354.27      355.58     35.33 o 
  -7   9  10       25.45       23.36     14.14 o 
  -6   9  10      645.13      721.54     42.87 o 
  -5   9  10     1535.35     1554.98     57.05 o 
  -4   9  10      761.33      782.59     33.78 o 
  -3   9  10        0.14        2.63      7.43 o 
  -2   9  10      476.22      434.74     25.46 o 
  -1   9  10      820.13      888.90     65.84 o 
   0   9  10      294.40      297.83     39.60 o 
   1   9  10        0.49        5.04      9.63 o 
   2   9  10      178.67      182.06     26.67 o 
   3   9  10      359.96      356.08     37.02 o 
  -9  10  10        7.75       28.78     13.95 o 
  -8  10  10      205.47      213.14     29.45 o 
  -7  10  10      783.80      766.68     45.89 o 
  -6  10  10      656.35      595.00     40.28 o 
  -5  10  10       57.26       68.53     17.01 o 
  -4  10  10      256.09      244.62     21.80 o 
  -3  10  10     1269.35     1248.98     42.30 o 
  -2  10  10      436.15      427.54     26.11 o 
  -1  10  10       11.16       14.92      9.65 o 
   0  10  10      131.96      146.58     24.27 o 
   1  10  10      306.22      304.72     32.74 o 
   2  10  10      319.45      313.84     33.96 o 
   3  10  10      113.76      103.91     36.25 o 
  -8  11  10        6.36       17.49     13.33 o 
  -7  11  10       37.88       41.75     16.65 o 
  -6  11  10      317.31      322.27     34.03 o 
  -5  11  10      704.41      746.66     42.69 o 
  -4  11  10      509.47      498.49     30.88 o 
  -3  11  10       39.51       51.77     12.79 o 
  -2  11  10      477.94      527.20     29.61 o 
  -1  11  10      751.05      677.94     43.06 o 
   0  11  10      410.73      461.68     33.70 o 
   1  11  10      114.03      102.64     20.81 o 
   2  11  10        3.30        4.69     11.61 o 
  -8  12  10      355.16      385.39     39.63 o 
  -7  12  10      508.87      452.50     44.18 o 
  -6  12  10      176.21      163.02     21.31 o 
  -5  12  10        3.26       -8.71     10.93 o 
  -4  12  10      699.42      710.20     50.89 o 
  -3  12  10     1570.35     1496.61     89.85 o 
  -2  12  10      940.70      925.89     49.16 o 
  -1  12  10      158.88      141.28     24.34 o 
   0  12  10      166.80      184.84     21.74 o 
   1  12  10      767.64      729.61     46.09 o 
   2  12  10      626.79      561.07     42.43 o 
  -7  13  10        8.83        9.75     13.13 o 
  -6  13  10        0.62        7.16     10.75 o 
  -5  13  10       13.23       22.90     14.74 o 
  -4  13  10       25.71       43.86     17.23 o 
  -3  13  10        0.79       -0.35      9.23 o 
  -2  13  10        8.93       19.82     10.71 o 
  -1  13  10        6.37       30.67     11.90 o 
   0  13  10        1.81        5.52     10.32 o 
   1  13  10        7.76       12.83     13.33 o 
  -6  14  10       98.05       99.19     20.56 o 
  -5  14  10        4.77        3.71     13.70 o 
  -4  14  10      331.85      387.53     42.04 o 
  -3  14  10      675.84      676.76     46.77 o 
  -2  14  10      627.59      621.24     50.19 o 
  -1  14  10      102.34      105.88     18.72 o 
   0  14  10      127.03      152.07     22.03 o 
  -3  15  10        1.87        3.22      9.32 o 
 -11   1  11      344.37      458.60     36.25 o 
 -10   1  11      502.59      622.34     39.81 o 
  -9   1  11      132.26      192.81     25.41 o 
  -8   1  11      605.13      608.51     35.55 o 
  -7   1  11     1821.27     1772.07     56.49 o 
  -6   1  11     2032.85     2013.41     57.98 o 
  -5   1  11      366.45      414.71     22.37 o 
  -4   1  11      797.43      792.54     32.63 o 
  -3   1  11     1830.25     1901.75    109.12 o 
  -2   1  11     2446.90     2706.95    112.02 o 
  -1   1  11     1894.99     2083.04     64.70 o 
   0   1  11       57.83       70.29     16.78 o 
   1   1  11      212.52      207.71     26.92 o 
   2   1  11     1042.92     1081.76     52.14 o 
   3   1  11      841.64      974.03     51.24 o 
   4   1  11      122.72      167.86     26.86 o 
 -11   2  11        5.23        8.53     18.88 o 
 -10   2  11       58.81       96.25     29.85 o 
  -9   2  11      219.24      238.83     40.82 o 
  -8   2  11      373.05      342.45     40.22 o 
  -7   2  11      215.87      220.21     26.06 o 
  -6   2  11      125.34      132.98     20.43 o 
  -5   2  11      996.60      952.34     33.07 o 
  -4   2  11     1068.48     1173.35     52.36 o 
  -3   2  11      432.58      396.73     22.25 o 
  -2   2  11       23.97       34.40     11.97 o 
  -1   2  11      207.73      206.13     25.18 o 
   0   2  11      966.03      977.29     48.47 o 
   1   2  11      892.44      914.32     46.76 o 
   2   2  11       76.17       81.90     19.37 o 
   3   2  11       20.47       20.07     10.34 o 
   4   2  11       41.94       67.39     19.14 o 
 -11   3  11      191.29      152.85     26.49 o 
 -10   3  11      528.51      507.85     98.11 o 
  -9   3  11      272.41      258.25     30.59 o 
  -8   3  11       91.13       93.73     19.75 o 
  -7   3  11      937.72      923.36     74.07 o 
  -6   3  11     1371.57     1441.96     53.47 o 
  -5   3  11      700.82      717.06     35.97 o 
  -4   3  11        0.01        1.04      6.27 o 
  -3   3  11      222.94      238.24     19.22 o 
  -2   3  11      948.36      966.20     45.42 o 
  -1   3  11      451.65      533.29     34.26 o 
   0   3  11        3.67       11.54     10.12 o 
   1   3  11      452.54      523.67     36.41 o 
   2   3  11      646.41      628.36     59.12 o 
   3   3  11      363.66      414.02     34.23 o 
   4   3  11       41.59       64.84     14.76 o 
 -10   4  11      145.63      137.10     27.11 o 
  -9   4  11      769.37      715.64     43.71 o 
  -8   4  11     1263.81     1213.36     53.85 o 
  -7   4  11      665.34      646.23     60.64 o 
  -6   4  11       19.74       19.07     14.62 o 
  -5   4  11      658.95      629.01     36.57 o 
  -4   4  11     2018.15     2019.42     48.38 o 
  -3   4  11     1248.95     1298.04     39.19 o 
  -2   4  11        0.05       -2.03      6.52 o 
  -1   4  11      901.86      907.62     43.91 o 
   0   4  11     1452.47     1536.16     66.17 o 
   1   4  11      594.30      598.20     38.78 o 
   2   4  11        0.34        7.50     10.55 o 
   3   4  11      255.39      266.39     32.08 o 
   4   4  11      438.00      448.03     29.47 o 
 -10   5  11       62.55       75.61     19.69 o 
  -9   5  11        3.01       -4.72     11.36 o 
  -8   5  11      102.80       91.48     20.46 o 
  -7   5  11      296.37      313.93     29.21 o 
  -6   5  11      311.72      312.57     28.87 o 
  -5   5  11      194.41      176.91     22.59 o 
  -4   5  11       32.18       30.88     10.00 o 
  -3   5  11      439.97      476.85     25.45 o 
  -2   5  11     1324.21     1339.23     85.10 o 
  -1   5  11      629.13      554.47     35.55 o 
   0   5  11       51.48       52.24     21.93 o 
   1   5  11       36.15       50.24     15.72 o 
   2   5  11       87.99       97.55     20.46 o 
   3   5  11       75.16       83.07     20.00 o 
 -10   6  11      149.29      133.80     50.26 o 
  -9   6  11      840.89      829.40     48.02 o 
  -8   6  11      946.86      983.85     50.65 o 
  -7   6  11       79.60       97.41     19.37 o 
  -6   6  11      150.79      145.61     22.61 o 
  -5   6  11     1981.89     2038.85     92.44 o 
  -4   6  11     4882.21     4839.75     78.01 o 
  -3   6  11     2974.35     2851.80     60.28 o 
  -2   6  11       32.71       25.41     10.03 o 
  -1   6  11     2044.76     1919.84     65.58 o 
   0   6  11     2935.67     2856.26    144.40 o 
   1   6  11     1114.61     1051.12     51.73 o 
   2   6  11       83.84       97.01     20.41 o 
   3   6  11      148.89      171.21     26.36 o 
 -10   7  11        0.30        6.90     11.85 o 
  -9   7  11        6.51        3.47     12.66 o 
  -8   7  11       52.12       53.00     18.09 o 
  -7   7  11      156.30      162.77     25.63 o 
  -6   7  11      140.46      157.17     24.02 o 
  -5   7  11       14.15       15.51     11.10 o 
  -4   7  11       43.74       52.38     12.46 o 
  -3   7  11       46.79       43.48     11.54 o 
  -2   7  11       36.29       44.03     11.32 o 
  -1   7  11       27.79       31.47     13.90 o 
   0   7  11       24.38       13.47     13.01 o 
   1   7  11        0.12       -2.11     10.83 o 
   2   7  11        3.94        6.53     10.74 o 
   3   7  11        7.63       16.39     12.70 o 
  -9   8  11      603.63      586.27     42.44 o 
  -8   8  11     1138.89     1108.15     55.59 o 
  -7   8  11      359.38      381.83     34.20 o 
  -6   8  11       10.52       34.11     13.78 o 
  -5   8  11      728.25      734.41     40.52 o 
  -4   8  11     2226.56     2237.35     55.01 o 
  -3   8  11     1618.87     1570.98     75.42 o 
  -2   8  11       32.92       64.48     13.25 o 
  -1   8  11     1179.61     1090.66     51.71 o 
   0   8  11     2261.55     2140.91     73.35 o 
   1   8  11      947.39      922.08     49.98 o 
   2   8  11       13.28       11.53     11.41 o 
   3   8  11      200.88      199.01     30.07 o 
  -9   9  11       98.31      115.18     23.04 o 
  -8   9  11       67.10       84.72     23.76 o 
  -7   9  11      431.56      430.37     35.55 o 
  -6   9  11      593.85      563.73     55.46 o 
  -5   9  11      357.17      363.65     66.72 o 
  -4   9  11        3.36       -1.79      8.06 o 
  -3   9  11      320.25      335.38     24.06 o 
  -2   9  11      942.49      872.01     36.89 o 
  -1   9  11      442.69      399.33     32.53 o 
   0   9  11       15.40       13.25     12.70 o 
   1   9  11       51.16       54.56     18.27 o 
   2   9  11      148.27      146.46     26.04 o 
  -8  10  11      767.64      713.94     46.32 o 
  -7  10  11      490.75      488.77     38.35 o 
  -6  10  11        0.05        6.09     17.67 o 
  -5  10  11      303.99      322.04     32.24 o 
  -4  10  11      643.81      680.77     42.23 o 
  -3  10  11      564.88      516.93     29.29 o 
  -2  10  11       56.50       73.18     14.86 o 
  -1  10  11      228.89      208.67     27.73 o 
   0  10  11      961.98      916.09     50.73 o 
   1  10  11      650.25      636.51     61.86 o 
   2  10  11       12.97       33.32     16.73 o 
  -8  11  11       32.34       47.18     18.46 o 
  -7  11  11      469.95      498.07     58.80 o 
  -6  11  11      781.39      810.03     68.26 o 
  -5  11  11      487.29      522.98     37.80 o 
  -4  11  11        9.31       17.88     16.75 o 
  -3  11  11      495.68      513.32     33.13 o 
  -2  11  11     1052.28     1086.12     59.98 o 
  -1  11  11      600.82      607.38     40.56 o 
   0  11  11        2.41       -1.49     10.66 o 
   1  11  11      172.99      159.23     27.29 o 
  -7  12  11       35.12       35.55     17.87 o 
  -6  12  11       45.97       42.64     26.19 o 
  -5  12  11      239.64      265.84     31.85 o 
  -4  12  11      379.58      417.75     36.59 o 
  -3  12  11      277.71      296.68     26.39 o 
  -2  12  11       24.08       20.44     10.91 o 
  -1  12  11        4.30        4.19      9.96 o 
   0  12  11      160.26      155.70     27.66 o 
  -5  13  11      319.37      340.34     39.91 o 
  -4  13  11      123.27      159.66     26.90 o 
  -3  13  11      690.31      699.82     56.42 o 
  -2  13  11     1365.23     1278.52     48.99 o 
  -1  13  11     1108.13     1070.47     49.73 o 
 -10   0  12      426.78      549.63     54.84 o 
  -9   0  12      586.69      665.49     56.07 o 
  -8   0  12      158.06      184.60     33.51 o 
  -7   0  12      136.61      146.21     29.85 o 
  -5   0  12     3118.56     2875.86    105.04 o 
  -4   0  12     1902.43     1913.32     83.59 o 
  -3   0  12        0.11       11.57     14.01 o 
  -2   0  12     2055.60     2110.01     94.58 o 
  -1   0  12     3051.39     3178.40    120.30 o 
   0   0  12     1197.49     1188.36     76.83 o 
   1   0  12      240.75      280.87     45.70 o 
   2   0  12       66.62       57.26     25.59 o 
   3   0  12      407.27      437.50     52.40 o 
 -10   1  12        0.20        2.44     17.06 o 
  -9   1  12        6.02        3.65     16.45 o 
  -8   1  12       75.90       80.41     25.59 o 
  -7   1  12      233.15      237.35     26.86 o 
  -6   1  12       16.28        9.44     11.20 o 
  -5   1  12       60.88       73.44     16.78 o 
  -4   1  12      207.46      225.95     17.40 o 
  -3   1  12      310.30      320.18     26.93 o 
  -2   1  12      205.98      218.40     26.70 o 
  -1   1  12       44.41       44.56     21.63 o 
   0   1  12       14.63       18.02     12.27 o 
   1   1  12      153.03      185.48     27.23 o 
   2   1  12      124.92      100.55     22.18 o 
   3   1  12       50.67       48.98     16.11 o 
 -10   2  12      423.00      392.70     36.31 o 
  -9   2  12      748.43      722.75     47.24 o 
  -8   2  12      628.06      618.86     67.04 o 
  -7   2  12        2.35       -0.52     10.49 o 
  -6   2  12      980.83      985.42     45.64 o 
  -5   2  12     1724.96     1689.36     56.46 o 
  -4   2  12      981.23     1063.36     36.69 o 
  -3   2  12       15.95       15.69     10.49 o 
  -2   2  12      843.67      853.85     88.69 o 
  -1   2  12     1338.17     1304.51     54.97 o 
   0   2  12      771.81      847.71     45.86 o 
   1   2  12        8.24       11.20     12.57 o 
   2   2  12      280.75      259.62     31.99 o 
   3   2  12      471.61      513.09     39.81 o 
 -10   3  12      103.79      152.82     37.77 o 
  -9   3  12        0.92        4.81     11.84 o 
  -8   3  12      316.55      338.11     31.92 o 
  -7   3  12     1012.05      987.17     50.90 o 
  -6   3  12      539.28      523.62     34.26 o 
  -5   3  12        0.13        7.81     10.98 o 
  -4   3  12      267.07      299.26     20.86 o 
  -3   3  12      863.58     1005.29     45.64 o 
  -2   3  12      414.14      440.67     37.48 o 
  -1   3  12        7.47       -1.98     10.05 o 
   0   3  12      168.07      205.96     28.21 o 
   1   3  12      637.76      632.49     50.58 o 
   2   3  12      494.55      540.22     40.20 o 
   3   3  12      101.79       87.14     21.49 o 
 -10   4  12      162.04      144.22     26.00 o 
  -9   4  12      228.55      233.54     30.51 o 
  -8   4  12      190.55      203.71     29.55 o 
  -7   4  12        1.30        5.99     11.56 o 
  -6   4  12      686.35      639.82     38.99 o 
  -5   4  12      919.07      959.80     44.17 o 
  -4   4  12      435.92      422.49     24.48 o 
  -3   4  12        2.95        2.48      8.49 o 
  -2   4  12      405.10      425.17     32.05 o 
  -1   4  12      677.71      730.62     92.64 o 
   0   4  12      642.57      698.74     68.56 o 
   1   4  12       36.94       44.11     17.21 o 
   2   4  12      172.54      168.41     27.15 o 
 -10   5  12      103.52      117.26     23.45 o 
  -9   5  12       34.25       42.03     16.37 o 
  -8   5  12      567.48      529.19     38.34 o 
  -7   5  12     1132.28     1091.08     72.86 o 
  -6   5  12      570.88      566.45     37.27 o 
  -5   5  12       39.18       41.39     14.20 o 
  -4   5  12     1210.72     1223.39     40.48 o 
  -3   5  12     1977.22     2047.01     70.62 o 
  -2   5  12     1128.24     1034.21     48.71 o 
  -1   5  12      106.58       89.48     19.51 o 
   0   5  12      332.69      304.75     27.13 o 
   1   5  12     1202.81     1184.64    124.38 o 
   2   5  12      894.14      948.02     52.77 o 
  -9   6  12       12.68       12.44     12.66 o 
  -8   6  12       15.42       16.45     14.20 o 
  -7   6  12        3.45        4.26     11.20 o 
  -6   6  12      112.43      135.55     22.83 o 
  -5   6  12      168.60      180.76     24.34 o 
  -4   6  12       47.25       61.11     13.33 o 
  -3   6  12        8.29       32.53     11.41 o 
  -2   6  12       28.67       35.98     14.91 o 
  -1   6  12       44.37       48.81     16.35 o 
   0   6  12       85.97       92.62     20.89 o 
   1   6  12       29.48       32.27     17.67 o 
   2   6  12        1.15        6.15     14.62 o 
  -9   7  12      154.24      159.93     26.92 o 
  -8   7  12      817.48      858.04     49.31 o 
  -7   7  12     1057.20     1001.59     52.34 o 
  -6   7  12      382.75      413.11     35.04 o 
  -5   7  12      225.43      224.36     27.41 o 
  -4   7  12     1862.75     1892.23     52.36 o 
  -3   7  12     2329.51     2395.45     79.45 o 
  -2   7  12     1489.63     1430.62     58.83 o 
  -1   7  12      187.68      189.18     27.13 o 
   0   7  12      353.77      386.72     35.38 o 
   1   7  12     1404.80     1305.40     89.03 o 
   2   7  12      992.31      953.22     54.29 o 
  -8   8  12       10.03       11.30     13.13 o 
  -7   8  12       94.37       68.15     19.80 o 
  -6   8  12      271.07      278.44     45.70 o 
  -5   8  12      207.74      202.80     26.67 o 
  -4   8  12      101.63       88.59     15.62 o 
  -3   8  12        4.12        7.43      9.02 o 
  -2   8  12      199.71      179.78     26.80 o 
  -1   8  12      428.96      452.75     53.01 o 
   0   8  12      352.77      371.37     37.68 o 
   1   8  12       16.29       16.08     14.31 o 
  -8   9  12      505.27      485.53     38.78 o 
  -7   9  12      996.98     1031.91     55.33 o 
  -6   9  12      503.93      464.96     52.41 o 
  -5   9  12        0.61       10.51     13.17 o 
  -4   9  12      348.73      423.62     41.74 o 
  -3   9  12      414.64      437.78     28.07 o 
  -2   9  12      264.95      335.38     34.15 o 
  -1   9  12        3.61        4.68     12.04 o 
   0   9  12      332.10      328.38     36.61 o 
  -7  10  12        0.11        5.20     11.97 o 
  -6  10  12      317.51      323.54     49.96 o 
  -5  10  12      497.97      549.75     39.15 o 
  -4  10  12      327.66      388.74     35.53 o 
  -3  10  12        0.69       -6.57      8.13 o 
  -2  10  12      384.54      399.22     42.65 o 
  -1  10  12      484.90      473.02     37.69 o 
   0  10  12      201.71      202.30     29.51 o 
  -6  11  12       57.74       60.31     25.59 o 
  -5  11  12       27.51       13.89     14.31 o 
  -4  11  12      309.84      319.37     34.43 o 
  -3  11  12      586.36      626.64     34.08 o 
  -2  11  12      228.56      220.75     24.42 o 
  -1  11  12        2.65       -1.68     10.93 o 
  -4  12  12      323.10      350.53     37.02 o 
  -3  12  12       51.69       68.14     15.59 o 
  -9   1  13      708.08      636.89     62.17 o 
  -8   1  13      833.55      791.17     66.44 o 
  -7   1  13      191.54      187.04     38.38 o 
  -6   1  13       33.25       41.42     20.10 o 
  -5   1  13     1519.24     1385.86     54.09 o 
  -4   1  13     3639.80     4010.91     91.57 o 
  -3   1  13     1289.47     1471.12     57.77 o 
  -2   1  13        0.20        9.70     11.41 o 
  -1   1  13      980.93     1085.04     64.31 o 
   0   1  13     1573.79     1612.23     71.66 o 
   1   1  13      696.15      762.99     47.98 o 
  -9   2  13        1.35       13.23     12.88 o 
  -8   2  13       74.47       78.62     19.57 o 
  -7   2  13      406.98      400.32     32.10 o 
  -6   2  13      455.51      422.21     32.08 o 
  -5   2  13      203.08      180.34     35.34 o 
  -4   2  13        1.21        0.70     11.41 o 
  -3   2  13      430.43      419.28     32.74 o 
  -2   2  13      758.81      833.93     45.46 o 
  -1   2  13      382.09      399.90     42.96 o 
   0   2  13       22.39        8.57     12.84 o 
   1   2  13      104.58      146.03     26.28 o 
  -9   3  13      421.69      434.12     35.75 o 
  -8   3  13      787.30      725.75     44.39 o 
  -7   3  13      331.34      325.97     33.17 o 
  -6   3  13        0.29        2.75     10.55 o 
  -5   3  13      413.08      477.12     47.53 o 
  -4   3  13      895.33     1002.04     78.64 o 
  -3   3  13      428.62      506.43     52.71 o 
  -2   3  13        0.88       10.60     11.97 o 
  -1   3  13      494.14      550.30     38.98 o 
   0   3  13     1088.90     1109.86     55.82 o 
   1   3  13      424.24      447.74     38.12 o 
  -9   4  13      145.86      144.88     24.55 o 
  -8   4  13        8.54        3.87     11.79 o 
  -7   4  13      404.32      390.37     32.53 o 
  -6   4  13      785.18      829.93     45.23 o 
  -5   4  13      567.49      600.89     53.63 o 
  -4   4  13        8.98       10.84      9.95 o 
  -3   4  13      541.02      621.55     38.78 o 
  -2   4  13      933.78      991.95     60.96 o 
  -1   4  13      386.57      422.56     34.68 o 
   0   4  13        0.29      -11.86     10.98 o 
   1   4  13      263.23      288.22     35.06 o 
  -9   5  13       88.07       81.26     20.62 o 
  -8   5  13       72.93       83.17     20.62 o 
  -7   5  13        0.26       -1.58     12.47 o 
  -6   5  13      144.74      145.57     28.63 o 
  -5   5  13      349.02      372.29     43.87 o 
  -4   5  13      449.17      502.36     28.61 o 
  -3   5  13      244.72      236.29     29.49 o 
  -2   5  13        4.83        2.86     12.04 o 
  -1   5  13      129.91      144.51     25.42 o 
   0   5  13      387.09      431.39     38.32 o 
   1   5  13      248.47      254.02     27.95 o 
  -8   6  13      105.84      108.90     22.78 o 
  -7   6  13      715.32      631.51     42.37 o 
  -6   6  13     1015.12     1014.63     51.72 o 
  -5   6  13      414.84      429.41     33.60 o 
  -4   6  13       46.63       76.11     14.88 o 
  -3   6  13     1017.22     1023.00     61.27 o 
  -2   6  13     1763.84     1775.95     68.14 o 
  -1   6  13      993.79     1007.35     53.44 o 
   0   6  13       68.40       87.38     21.22 o 
  -8   7  13        6.69       30.68     14.04 o 
  -7   7  13        4.51        1.75     11.84 o 
  -6   7  13        2.79       13.40     19.49 o 
  -5   7  13       21.98       28.63     15.08 o 
  -4   7  13       20.59       24.25     13.70 o 
  -3   7  13        3.04        8.30     13.10 o 
  -2   7  13        0.14        1.34     11.26 o 
  -1   7  13        8.05       10.97     13.95 o 
   0   7  13       41.04       46.38     30.15 o 
  -7   8  13      427.37      419.91     36.62 o 
  -6   8  13      703.05      772.80     65.82 o 
  -5   8  13      330.81      395.76     33.61 o 
  -4   8  13        2.09       14.66     14.19 o 
  -3   8  13      368.90      398.65     35.45 o 
  -2   8  13      761.14      757.91     46.52 o 
  -1   8  13      408.19      471.19     37.68 o 
  -6   9  13       13.36       10.36     18.88 o 
  -5   9  13      198.95      236.43     30.31 o 
  -4   9  13      368.05      400.41     34.87 o 
  -3   9  13      172.61      166.33     27.41 o 
  -2   9  13        0.26       -9.73     10.83 o 
  -4  10  13        4.09        9.68     14.39 o 
  -8   0  14      606.30      553.35     57.29 o 
  -7   0  14      515.65      514.32     53.63 o 
  -6   0  14       44.37       77.37     25.59 o 
  -4   0  14     1219.28     1365.12     80.48 o 
  -3   0  14     1160.17     1282.14     80.48 o 
  -2   0  14      749.16      785.02     66.43 o 
  -1   0  14       12.89        7.92     18.28 o 
  -8   1  14        3.07      -11.57     14.01 o 
  -7   1  14       73.61       88.33     29.85 o 
  -6   1  14      187.40      164.67     24.89 o 
  -4   1  14       27.97       28.94     14.65 o 
  -3   1  14        0.18       -6.33     10.49 o 
  -2   1  14       75.34       92.37     21.11 o 
  -1   1  14      191.64      203.76     29.72 o 
  -8   2  14      566.08      568.57     58.50 o 
  -7   2  14      583.30      584.43     56.68 o 
  -6   2  14      139.32      149.26     34.12 o 
  -4   2  14      347.73      456.17     34.63 o 
  -3   2  14      464.37      557.56     38.56 o 
  -2   2  14      310.19      349.33     35.73 o 
  -1   2  14        0.03        0.02     11.84 o 
  -8   3  14       23.67       25.20     15.49 o 
  -7   3  14       40.27       46.74     16.38 o 
  -6   3  14      347.40      397.27     47.53 o 
  -4   3  14      178.17      216.60     28.42 o 
  -3   3  14        0.88        0.58     10.74 o 
  -2   3  14      258.35      276.20     32.94 o 
  -1   3  14      470.15      511.86     39.61 o 
  -7   4  14      294.34      353.35     35.32 o 
  -6   4  14       51.43       62.14     18.09 o 
  -4   4  14      178.48      191.30     38.99 o 
  -3   4  14      422.67      475.86     36.62 o 
  -2   4  14      211.75      260.90     32.73 o 
  -1   4  14        0.85        8.18     13.56 o 
  -7   5  14       98.24      124.42     24.37 o 
  -6   5  14      442.18      442.55     36.19 o 
  -5   5  14      730.20      736.86     61.56 o 
  -4   5  14      307.75      349.13     49.35 o 
  -3   5  14        4.66       10.43     13.27 o 
  -2   5  14      420.78      401.20     36.56 o 
  -6   6  14        0.02       19.23     13.16 o 
  -5   6  14        3.94       -0.61     18.27 o 
  -4   6  14       53.31       59.09     26.80 o 
  -3   6  14      119.99      147.57     24.45 o 
  -2   6  14       53.98       56.53     18.51 o 
  -5   7  14      728.14      729.53     63.99 o 
  -4   7  14      314.69      350.95     51.79 o 
  -3   7  14        3.67        3.48     13.13 o 
  -4   1  15       21.41       63.35     24.98 o 
                                                 
